# Supplementary material for: Olfactory chemosensation extends lifespan through TGF-β signaling and UPR activation
Source: Nat Aging. 2023 Jul 27;3(8):938–47. doi: 10.1038/s43587-023-00467-1 (PMC10432268; doi:10.1038/s43587-023-00467-1)
Supplement: Source Data Fig. 1 — Statistical Source Data. [file 43587_2023_467_MOESM3_ESM.xlsx]

## Sheet: Fig. 1b
etOH control	etOH			2AA control	2-AA			control pyrrole, 1,4 dichl, 2-undecanone	1,4 dichlorobenzene	2-undecanone	pyrrole			control DMDS	Dimethyl disulfide			control 1-undecene	1-undecene			2-nonanone control	2-nonanone
0.821	0.771653	p =0.5445		1.29324	1.01967	p = 0.2076		1.13463	0.774071	0.552604	1.25271			0.467119	0.583075	p = 0.8624		0.974418	2.10868	p<0.0001		0.467119	0.521509	p <0.0001
0.924335	0.843435			1.21435	0.901817			1.03775	0.552241	0.823898	1.28181	1,4 dichl	p = 0.6115	0.618028	0.905027			0.914543	2.32659			0.618028	2.01395
0.661558	0.581276			1.35026	0.918526			0.868076	1.06968	0.849483	1.58136	2-undecanone	p = 0.8829	0.614721	0.943805			1.00978	2.06399			0.614721	1.6125
1.05806	0.953471			1.39018	1.02827			0.602566	0.947368	0.731436	1.34603	pyrrole	p <0.0001	1.6256	0.760181			1.01857	3.21355			1.6256	1.68607
1.09626	0.748998			1.37429	1.21041			0.79784	0.981622	0.291982	1.19593			0.655699	0.957503			0.927182	2.75299			0.655699	1.13451
1.09907	1.14028			1.16094	1.16003			0.702938	0.852434	1.07964	1.24199			0.491592	1.00391			1.00017	2.48283			0.491592	0.871222
1.24466	1.59235			1.28644	1.3123			0.790964	0.883546	1.36377	1.2605			0.969054	1.06794			1.01632	2.73177			0.969054	2.02012
1.30204	1.48308			1.28066	1.23899			0.759572	0.932186	1.08538	1.42722			1.61208	0.875237			1.22075	2.40759			1.61208	1.27937
1.24008	1.14			1.27175	1.21481			0.901122	1.04004	1.44901	1.81402			1.24924	1.91834			0.932947	1.66276			1.24924	1.93237
1.10871	1.55356			1.37056	1.27397			0.947369	1.13115	1.34821	2.39558			1.11894	0.805543			1.04858	2.17811			1.11894	2.90579
0.941557	1.1961			1.34594	1.1446			1.09572	1.11934	1.27004	1.96992			1.02118	0.844903			1.3325	1.67619			1.02118	1.50418
1.0595	1.00171			1.23175	1.64365			1.09273	1.11764	1.10116	1.57868			0.970718	0.645443			1.17497	2.12555			0.970718	1.08515
1.06673	0.904634			1.11081	1.2794			1.18212	1.08473	0.688526	1.74845			1.28495	0.662138			1.19095	1.23186			1.28495	1.34695
1.33214	1.2078			1.18804	1.18237			1.01787	1.13219	0.672621	1.77562			1.28977	0.900445			1.02203	1.20467			1.28977	1.82454
1.07178	1.3949			1.23077	1.35284			1.19355	1.2272	0.798178	1.44867			1.7754	1.06716			0.90925	1.31568			1.7754	2.05981
1.2612	1.48127			1.21099	1.22332			1.2936	1.28606		1.44207			1.60215	1.08098			0.872506	1.19553			1.60215	1.65185
0.748419	1.19391			1.39191	1.42019			1.06536	1.1901		1.36573			0.961625	1.06347			0.885852	3.08216			0.961625
0.740038	0.825297			1.36326	1.21785			1.03966			1.58626			0.984953	0.954763			0.655335	3.00911			0.984953
1.25399	1.04075			1.31093	1.13424			1.22613			1.54968			0.866833	0.95453			1.02001	2.42945			0.866833
1.13955	1.31918			1.28459	1.4115			0.923976			1.63709			0.787931	0.760444			0.737491	1.96601			0.787931
0.931615	0.900826			1.26269	0.502991			1.07652			1.88218			0.740678	1.07303			0.971201	1.37092			0.740678
1.09715	0.925672			1.21282	0.891456			1.10261			1.58323			0.954694				1.18482	1.67142			0.954694
0.759794	1.28646			1.14949	0.937031			1.0175			1.54231			0.672909				0.485247	1.64646			0.672909
0.618805	0.954631			1.42648	1.28765			1.12984			2.20157			0.664129				1.66822	1.24147			0.664129
0.740125	1.10461			0.778031	1.37239						1.76532							1.25694	2.08986
1.19348	1.05222			0.720071	0.872149						2.29849							1.37151	1.94696
1.11742	0.976633			1.01175	1.09723						1.94494							0.686275	1.33873
0.963324	0.868115			0.766859	1.10074													0.641344	0.775627
1.14846	0.993079			0.775069	1.1682													1.0921	0.841106
1.11802	1.16901			0.876014	0.439043													0.761818	1.11861
1.12419	1.22825			0.876911	0.706842													0.84993	0.544048
1.12592	0.915284			0.877359	0.779864													0.773392	1.21555
1.17753	1.1114			0.827142	1.05585													1.26695	2.04089
1.10446	1.15274			0.839825	1.10319													1.11911	1.38581
0.910852	1.14852			0.732853	1.25849													0.983124	1.21515
0.826954	1.0437			1.03656	1.25186													1.02385	0.684331
0.657612	1.02763			0.748771	0.653835														1.17455
0.599628	1.36912			0.844305	0.788278														0.638819
0.731242	0.891371			0.769137	0.817849														1.01867
1.00657				0.737833	0.885097														1.78782
0.951487				0.928803	1.16619														1.70373
0.973218				0.817749	0.965103														1.45406
1.23108				0.580587															0.80804
1.01668				0.669341															3.16354
0.676995				0.722717															1.76571
1.02671				0.774102															1.63993
				0.848004															2.29804
				0.83497															1.30094
				0.788142															3.05556
				0.785711															1.94154
				0.708258															1.43121
				0.631839															2.10735
				0.700125															1.66523
				0.71813															1.32785
				0.758227															2.00316
				0.939854															1.59319
				0.861827															1.61676
																			1.27137
																			1.8936
																			2.19502

## Sheet: Fig. 1d
ire-1 untreated	ire-1 1-undecene
1.00005	0.966661		p=0.2413
0.936854	1.28014
0.951017	0.928926
0.881537	1.01264
1.0587	1.2548
1.09402	0.717637
1.30754	1.00111
1.28735	1.2409
1.10359	1.26758
1.00794	1.00529
0.765209	0.403367
0.741191	0.808042
0.62553	0.577282
0.569044	1.29321
0.809251	1.28334
0.972454	1.38715
1.0279	1.28852
1.07535	1.01599
0.992321	1.4304
1.09179	1.21582
1.2581	1.29976
1.17873
1.11751
1.07459
1.10624
0.966204

## Sheet: Fig. 1e
	xbp-1
	untreated	1-undecene		p=0.5592
	0.710313	0.924085
	0.816358	1.01828
	0.638913	1.02393
	1.03367	1.09631
	0.924524	0.9461
	0.817329	1.13988
	0.913244	1.07908
	0.779283	1.0659
	0.767767	1.08018
	1.16888	1.09597
	1.12853	1.02646
	1.13497	1.13233
	1.16118	0.852543
	1.19423	0.890886
	1.19903	0.85893
	1.1835
	1.08681
	0.955354
	0.997559
	1.03109
	1.04486
	0.987878
	1.00931
	1.02572

## Sheet: Fig. 1g
Untreated	1-undecene
0.458992	1.49449		p= 0.0045
0.615638	2.17084
1.32209	1.2106
0.756434	2.08962
1.56327	1.85634
0.406781	1.90168
1.87679	1.76846
	1.73772
	1.69576
	1.3221

## Sheet: Fig. 1h
untreated	1-undecene
0	14		p = 0.0069
4	9
0	15
15	10
4	3
1	6
6	12
5	13
0	7
7	23

## Sheet: Fig. 1i
hsp-4
Untreated	1-undecene		p = 0.0003
1.34805	2.15945
1.3504	2.07611
1.0592	1.46869
0.918197	2.37658
0.929148	1.51935
0.655398	1.66895
0.739611	1.70927
	1.46605
xbp-1s
0.744036	2.34062		p = 0.000031
1.0273	2.4257
0.948568	2.05822
1.05827	3.17375
1.11089	1.3561
0.776544	2.5499
1.33439	2.09642
	2.73354
Y41C4A.11
0.447213	10.0843		p = 0.00002
0.361982	7.6436
1.0671	10.9505
1.31576	13.8742
0.767614	9.41366
2.24562	9.48464
0.794712	3.37491
