# Supplementary material for: Olfactory chemosensation extends lifespan through TGF-β signaling and UPR activation
Source: Nat Aging. 2023 Jul 27;3(8):938–47. doi: 10.1038/s43587-023-00467-1 (PMC10432268; doi:10.1038/s43587-023-00467-1)
Supplement: Source Data Fig. 2 — Statistical Source Data. [file 43587_2023_467_MOESM4_ESM.xlsx]

## Sheet: Fig. 2a
Worm	Untreated
1	2976.84	1908.53	5535.38	14102.8	16138.1	6372.3	1458.88	1224.44	5171.54	1836.16	1290.35	5385.44	853.512	3923.89	7950.97	958.179	3065.07	7258.06	2050.12	9972	3189.22	3047.22	885.653	793.747	788.338	1893.88	1027.66	1519.28
2	3376.6	11760.7	15401.8	13718.4	2734.79	6818.28	7745.52	2846.97	10530.4	7047.83	1796.99	37358	24381.4	13456.2	34390.4	1681.87	22336.3	4674.83	7988.84	40418.8	4323.75	4733.7	5061.89	1671.42	11270.5	24253.8	38681	3838.76	10905.4	2641.78	4649.41	8016.83	2047.97	5168.34	1545.11	1282.58	60636.2	1874.61	13257.5	5370.06	2269.96	6630.05	41662	14593.2	14284.9	2002.28	2457.5	3696.59	4487.35
3	1757.7	4137.53	2760.47	13214.8	1964.41	2065.61	5456.87	4337.67	1499.16	3782.09	7966.99	2161.25	6979.19	3951.62	3088.81	3535.47	2232.25	2322.37	1718.84	1990.46	5591.68	5293.02	6946.42	9324.41	1258.95	1709.23	13518.7	20751.1	4402.37	5406.3	5656.49	8292.07	20269.5	3542.77	11894.5	1740.85	2205.83	2085.2	1649.41	3077.62	3979.24	4006.97	7290.72	27226.7	2761.84	2871.91	4288.78	9948.26	1517.33
4	5206.36	3369.2	1951.23	3735.09	7753.09	2399.15	18261.4	9443.04	1684.97	15030.9	3057.19	8951.9	11079.5	1904.07	3960.12	7749.04	1270.5	7741.16	6563.04	8514.53	6835.45	18944	2365.43	1458.04	1459.46	2085.04	6443.04	28316.4	10204.7	1858.06	7050.09	3790.39	8565.58	1731.29	1233.79	3181.87
5	7812.01	3628.95	14490.8	7251.18	1222.03	27152.1	4189.41	14632.9	10157.9	5211.98	6410.43	2476.4	1709.65	6111.55	10928.3	5706.33	6149.47	3019.7	25432.6	3592.24	9200.36	1117.1	9985.55	1276.38	1831.54	7842.52	3035.35	3104.04	6550.44	22075.2	9034.77	3867.9	1587.49	2454.35	17828.2	5055.85	3981.24	2472.62	5227.26	1803.6
6	2042.45	2735.94	1447.12	2627.71	4821.15	1991.67	1412.72	3890.7	3502.91	1724.93	1822.46	3443.14	3687.09	2360.34	1652.62	3552.8	3053.62	3225.93	5985.25	3271.15	18656.3	7428.69	2807.68	23140.1	5819.03	2181.62	33978.5	7846.09	2669.67	1407.99	2448.94	2387.96	10178	1175.92	5104.53	1289.72	16584.8	1216.36	6717.34	2036.94
7	3142.64	1975.18	5568.42	2266.86	2522.15	12998.9	19316.8	4028.97	3252.66	1944.09	2047.86	2028.06	2252.89	25315.5	3921.94	13149.5	14617.5	2176.74	7609.92	5904.53	4906.8	5152.32	14250.8	32179.8	19320.4	12183	12827.2
8	1036.38	1807.44	6707.2	2242.28	969.523	1257	1251.38	21256.2	4702.98	3076.31	25299	22946.5	16407.8	5534.96	4197.29	8966.39	9466.36	18450.3	49104	950.722	6330.76	12537.8	3809.61	2068.45	4946.82	14932	5387.97	3779.25	4596.74	6343.36	3062.66	2514.85	12350.9	6208.81	3325.66	8871.6	1218.14	2833.99	2003.07	11548.8	1523.42	1216.62	12614.5	1419.28	9247.31	8770.98	5481.92	7070.99	2003.85
9	749.948	776.732	616.029	682.988	4245.24	2249.84	1111.53	1459.72	1352.59	1660.6	870.475	1325.8	4794.31	709.772	575.853	522.285	1205.27	1486.5	522.285	1888.26	1004.39	3977.4	1365.98	28832.8	589.245	1218.66	1098.14	1995.4	4539.86	1165.1	642.812	3656	562.461	924.043	3080.14
10	3983.23	6057.35	1259.84	1016.95	14340.7	14792.4	7693.48	1767.1	4039.53	16574.1	569.551	8736.05	566.767	968.315	889.644	1598.37	7041	3085.18	1065.42	923.465	9324.41	1211.84	801.1	1463.5	3455.64	648.852	3825.78	592.396	612.983	970.836	484.525	490.88	2464.06	1329.06	890.117	1102.5	1955.17	599.958	1176.81	1537.39	916.638	2982.41	845.424	746.744	583.415	641.237	982.967	2135.15	808.715
Worm	1-undecene
1	2375.83	2899.9	1727.24	4100.08	2524.09	2857.94	6996.36	7856.55	21089.2	13699.3	7548.79	26273.5	7868.52	4118.41	9298.36	29456.2	2719.14	4367.82	4898.66	10976.8	10438.5	6632.1	6411.06	27528.6	6160.55	2729.91	5166.19	22832.9	17383.1	6587.78	4691.9	35798.6	3383.64	7272.81	56611.4	14265.1	4334.73	27271	62684.3	12171.3	13895.3	28910.7	4406.73	47596	29994.7	2236.56	8827.91	14119.4	2375.31
2	6227.82	5544.26	4682.19	4350.64	3020.17	6576.07	4072.25	33168.8	34918.7	2120.76	8548.99	4521.95	12488.9	12047.6	22500	13878.1	3263.53	43784.1	59636.9	5800.28	10463.7	16421.8	9879.93	8683.48	13005	1761.28	2519.15	5148.12	6084.35	4152.28	5672.09	3259.65	9216.01	22361.5	2658.85	12025.4	29522.7	6413.42	25426.9	2053.59	2617.47	5457.87	6889.07	3087.29	12421.7	6152.99	6910.44	8098.34	14406.5
3	47707.2	12729	6909.45	11685	10722.1	8534.75	64568	69041.3	21577.5	68620.5	38720.4	23066.3	71335.6	9272.94	115979	10986.4	38868.4	33249.9	18475.1	22938.5	16856.6	11215.5	51683.6	4607.51	12516.5	17416.7	4996.34	8118.82	31877.2	29406.1	81154.9	25723.1	13944.1	13552.4	11604.8	16066.9	5668.67	23929.8	61284.3	5026.38	3861.81	6362.85	3773.06	26671.1	9551.17	30397.2	29936.1	23306.9	4089.37
4					13826.9	12372.1	17726.3	17497.3	6629.48	5575.93	5737.42	2303.57	2666.52	3864.59	10440	8002.54	5335.19	7617.91	2458.44	3386.58	21017.5	7577.31	25347	5298.79	5569.36	14092.4	2285.71	3836.97	2724.39	7213.63	10341.5	3898.68	4449.85	10276.2	4672	9104.51	7238.84	13042.2	4943.72	20505.4	20100.3	12156.5	8247.64	10920.5	8056.95	6708.67	31035.8	19558.2	6409.74
5					9532.22	9503.91	4389.82	4534.3	4678.77	4705.08	6782.62	3521.71	4502.58	29739.4	18153.5	17056.1	6421.88	18964.5	11935.3	5759.84	7646.53	7720.52	3147.1	5603.44	15974.9	38021	25161	18417.5	4264.83	27842	16741.1	6195.84	35088.4	3202.51	101917	12346.5	42235.2	136235	44151.2	13775.8	8440.27	11466.2	4947.29	22242.4	7490.45	12599	3780.15	4286.52	5521.83
6					13929.3	14540.5	53096.3	13164.3	3311.32	3311.48	2821.18	4971.29	9422.77	11522.7	74051.2	35296.5	16843.2	15324	73169.6	19098.3	58118.9	2342.69	3451.07	4676.93	13671.8	38391.4	3346.56	2442.27	2917.97	5328.36	4797.2	2481.39	11925.1	4088.84	3880.51	7802.71	16442.7	3935.39	5592.1	4520.22	4372.28	2515.11	2578.24	8452.46	7419.55	5147.86	4177.28	2527.14	16051
7					4111.79	5730.33	4573.21	2394.9	26165.1	3291.53	3493.09	16836.6	19484.8	3096.63	11226.5	4239.1	2228.68	5816.24	2457.6	6641.35	5251.84	11433.8	3425.6	2182.52	2677.02	5997.11	7018.79	31373.1	6757.88	18438.5	20136.1	11458.9	10468.1	10932.5	3315.58	40276	42064.1	16732.2	2468.68	24864	5285.93	2413.8	23935.8	27814.9	10841.5	28312.8	5586.48	59821	39930.8
8					4753.08	5467.32	5284.14	5782.58	2307.4	2220.7	10921	7492.6	1835.01	2657.27	1795.2	4182.85	5527.14	20534.3	3732.36	9336.54	13606	64376.5	2058.47	4672.78	3359.64	7614.07	4639.54	19389.7	10366.5	2576.61	17201.7	6740.34	32793	17448.5	16635	14063.7	19883.8	8784.79	7121.2	17254.4	30277.7	3366.89	24129.5	7824.09	6114.07	12724.6	22889	16213.4	7029.5
9					7051.98	89708	5870.08	30224.5	4220.56	52420.4	22359.1	32952.1	22834.2	39970.2	20654.6	5779.22	34169.1	15089.8	13172.2	7615.7	34926.1	99211.1	70792.6	20914.1	12350.2	17685.7	30969.6	4678.14	5231.36	13286.6	178651	16265.5	15044.7	36923.5	4635.6	26489.4	8385.45	45462.2	49007.6	17603.7	4180.33	34442.7	18899.7	40077.3	11728	28014	20505.8	6735.25	30399.1
10					4796.2	4414.71	11091.9	4195.35	2799.33	6352.24	6124.47	22735	4842.78	22281.2	16985.1	9185.08	4448.59	13236.6	50242.8	36280.5	13489.3	11449.4	7945.35	2889.87	18464.8	7164	4730.24	4611.29	3282.18	33251.4	7621.79	36272	15240.3	25365.6	12846.3	5166.71	7832.91	16076.7	4360.73	12727.8	10583.8	39856.5	69510.9	4906.12	18464.6	34800.3	19214.2	6116.54	3213.33
	p = <0.000000000000001
[truncated: 64 more columns]

## Sheet: Fig. 2b
	unc-31
	Untreated	0.967379	1.01435	0.912042	0.839954	0.938465	0.99524	1.17699	0.845135	0.928711	1.14666	1.20862	0.946744	1.02778	0.871788	0.998649	1.09982	0.991712	0.846825	1.16427	1.03357	1.12088	1.08223	0.92777	0.914428
	1-undecene	1.26649	1.20293	1.12152	1.05783	1.56806	1.18091	1.87905	1.11943	1.2071	1.27687	1.31204	1.14151	1.16951	1.10589	1.38869	1.47136	1.27435	1.61769	0.878273	1.46638	0.94796	0.822262	1.00986
	p = 0.0002

## Sheet: Fig. 2c
	unc-13
	untreated	1-undecene		p=0.0018
	1.01201	0.717809
	0.979903	0.783174
	1.00878	0.886174
	0.943548	0.812973
	0.99457	1.00964
	1.02394	1.06381
	0.886366	0.930509
	0.980765	1.01838
	0.932459	0.829973
	1.1099	0.906248
	0.926776	0.810665
	0.895134	0.830463
	0.913342	0.896642
	0.904537	0.879296
	0.993732	0.879798
	1.08932	0.923259
	0.978193	0.960619
	1.22243	0.896486
	1.09322	0.927099
	1.05243	0.924408
	0.980394	0.91065
	1.08441	0.923008
	0.99384	0.975549
		0.938835
		0.986902
		1.09956
		1.01365
		1.0321
		1.01247
		0.926489

## Sheet: Fig. 2d
cho-1 untreated	cho-1 1-undecene		tph-1 untreated	tph-1 1-undecene		alh-11 untreated	alh-11 1-undecene		cat-2 untreated	cat-2 1-undecene		unc-25 untreated	unc-25 1-undecene		eat-4 untreated	eat-4 1-undecene
0.896213	1.51422		0.990139	1.16639		0.920206	1.06224		0.617692	0.892991		0.775622	1.04065		0.631368	1.05415
1.15587	1.12414		1.03513	1.32409		1.15211	1.37897		0.788273	0.847675		0.857647	1.26769		0.63837	1.61299
0.855195	1.31313		0.98392	1.6214		1.18203	1.52027		1.00661	1.00112		1.03508	1.31404		0.492777	1.2775
0.771851	2.05414		0.895743	1.07473		1.39163	0.797727		1.19296	1.01484		0.784309	3.02496		0.787804	1.31549
0.699935	1.2085		0.950205	1.29486		1.14465	2.65169		1.31737	1.1416		0.863158	1.18125		0.72874	1.32338
0.75708	1.93989		0.988476	1.26114		1.45164	3.35928		1.72184	1.03177		1.03372	1.17469		0.887868	0.613165
0.729318	1.61437		1.02725	1.52096		1.12302	3.08709		1.38035	0.958355		0.9147	1.22795		0.76976	0.409567
0.884344	1.27837		0.980332	1.18316		1.02817	3.29043		1.17366	1.0974		0.917173	3.30195		0.989307	2.12389
1.01659	1.09746		1.00158	1.10865		1.06735	2.30163		1.29667	1.41068		0.90079	1.7872		1.00418	1.46451
1.0387	1.30559		1.07238	1.09043		0.793834	0.883604		1.45135	2.35396		0.666127	1.86547		0.894491	1.08354
1.30007	1.06414		1.00806	1.19336		0.845785	2.30392		1.06514	1.31205		1.05501	1.38978		0.985606	1.17973
1.23788	0.871437		1.06678	1.04551		0.601918	2.14479		1.01598	0.997374		0.834272	2.88123		0.853903	1.26267
1.12094	1.29332			1.26096		0.908603	0.798511		0.974733	1.18266		0.655897	2.21086		1.3079	0.916014
1.13802	1.01273			1.46588		0.994179	0.752108		0.875563	0.88038		1.14923	1.44432		0.974	1.03117
1.03985	0.778787			1.30736		0.785699	1.14976		0.79093	1.46269		1.19708	1.45452		1.0577	1.32679
0.958204	1.00849					0.708222	2.92946		0.904505	1.06805		1.22911	1.23201		1.26776	1.10202
1.21447						0.861485	2.70788		1.03871	1.07591		1.03792	1.41295		1.24148	1.08756
1.38195						1.03948	0.992559		0.872151	0.979278		1.3458	1.24415		1.28352	1.1762
0.948485							1.03972		1.06798	0.810589		1.26473	1.31045		1.26535	1.12648
0.855027							0.795909		0.868473	1.10187		1.0275	1.18392		1.61102	0.977923
							3.24481		0.935995	1.00124		1.12348			1.2381	2.66558
							2.28712		0.86959	0.952164					1.47039	1.63836
									0.80392	1.30105					1.08918	1.75589
									0.905705	1.0677					1.10913	1.79016
									0.765633	1.17587					0.679136	2.18905
									0.662996	1.49489					1.06411	3.98631
									0.877577	1.3257					0.980405	4.77118
									1.17902	1.28948					0.949109	0.597199
									1.26799	1.44037					1.04364
									0.647868	1.31159					1.2714
	p=								0.955734	1.34654					1.20384
	cho 1: 0.0096								0.746552	1.20135					0.860593
	Tph-1: 0.000024								0.351488	1.21056					0.761477
	Alh-11: 0.0003								1.21348	1.66056					0.882379
	Cat-2: 0.0045								0.708133	1.11628					0.88931
	Unc-25: 0.0005								1.46557	1.47025					0.834913
	Eat-4: 0.0075								1.31674	1.09916
									1.15874	0.953281
									1.45247	0.962847
									1.06719
									1.08174
									0.805133
									0.762503
									0.577288
