# Supplementary material for: Olfactory chemosensation extends lifespan through TGF-β signaling and UPR activation
Source: Nat Aging. 2023 Jul 27;3(8):938–47. doi: 10.1038/s43587-023-00467-1 (PMC10432268; doi:10.1038/s43587-023-00467-1)
Supplement: Source Data Fig. 3 — Statistical Source Data. [file 43587_2023_467_MOESM5_ESM.xlsx]

## Sheet: Fig. 3a
Untreated	1-undecene
0.84252	1.01095
0.96991	1.05973		p = 0.3237
1.01732	1.09031
1.0662	1.11242
1.14447	1.35752
1.18775	1.25877
1.18088	1.15125
1.20199	1.28831
1.17999	1.16233
1.24931	1.12218
1.13362	1.06669
1.28931	0.945119
1.25508	0.976487
1.12301	0.902447
1.08862	1.39087
0.999344	0.722479
0.838702	0.686422
0.832039	0.854102
0.630481	0.877861
0.911889	0.911355
1.05064	0.939989
1.00566	1.11904
0.977318	1.02758
1.17007	1.03499
1.09288	0.940573
0.954545	0.959217
1.12715	0.961306
0.95269	0.990922
1.06375	1.11423
1.0471	1.05318
1.02714	1.24227
0.879607	1.20205
1.06171	1.05353
0.863559	1.01853
0.680132	1.06625
0.564714	0.924019
0.605871	1.07581
0.733012	0.955468
	0.970497
	0.878002
	1.06697
	1.00804

## Sheet: Fig. 3b
Untreated	1-undecene
0.694741	0.689492
0.91531	0.710052		p = 0.4358
1.01086	0.736724
0.947638	0.878623
1.21686	0.849773
1.52497	0.748649
1.50302	1.06305
1.40835	0.947553
0.559324	0.552042
0.980193	0.843242
0.917725	0.861962
1.01565	1.19723
1.12627	1.05042
1.09134	1.14789
0.956272	1.33037
1.36662	1.17847
0.894351	0.891442
0.799725	0.779427
0.971889	1.08262
1.03209	1.00762
1.37243	1.09183
1.25072	1.06147
1.18856	0.867993
1.0923	0.94835
0.943268	1.20763
0.962461	1.10999
0.77155	1.20995
0.823035	0.710427
0.821522
0.901663
0.760822
0.692265
0.813129
0.673083

## Sheet: Fig. 3c
Untreated	1-undecene
0.982966	1.06614		p = 0.0027
1.01501	1.07569
1.04273	1.0748
1.04168	1.04861
1.06691	1.04054
1.05091	1.07107
1.06283	1.12583
1.00872	0.984684
0.951023	1.01849
1.00897	1.18379
1.0376	0.990646
1.00172	0.926223
0.982221	0.878672
1.01673	0.915231
1.07277	0.939658
1.00151	1.05832
1.04451	1.02145
1.04455	0.932413
1.01569	1.03143
1.10583	0.964355
1.11392	0.961664
1.00454	1.24182
0.984912	0.936822
0.964645	1.00085
0.843604	1.03141
0.884116	0.935415
0.847868	1.13282
0.883578	1.12258
1.08119	1.02398
0.956447	1.13961
1.08701	1.26324
1.05776	1.11434
0.944585	1.10101
0.790939	1.27397
	1.31835
	1.37501
	1.25068
	1.20511
	1.10595
	1.10227
	1.02876
	1.02019

## Sheet: Fig. 3d
Untreated	1-undecene
1.91751	0.984721		p = 0.0362
1.78043	0.903642
1.26002	1.49527
0.694194	2.7802
0.240111	2.19213
0.796731	3.97131
0.31101	1.83296
	2.22946

## Sheet: Fig. 3e
Untreated	1-undecene
0.868077	1.23201
0.861997	1.56732
1.18959	1.16572
1.14561	1.34098		p = 0.0018
1.18989	1.11146
1.33838	1.22834
0.974843	1.44725
0.982789	1.31144
1.39069	0.977741
0.922657	1.31743
1.12944	1.14596
0.839867	0.731367
1.13684	1.09994
0.881996	0.984191
0.795759	1.11307
0.94359	1.1785
0.949941	1.03507
0.943921	0.931661
0.886773	0.89843
0.915525	0.868705
1.03637	1.40967
1.00056	1.26369
0.837207	1.37046
1.13338	0.925654
1.07888	0.942551
1.15864	1.03944
0.769044	1.7413
0.762448	1.34037
0.710878	1.08577
0.949577	1.30274
1.13137	1.02015
1.28463	1.15666
1.13579
1.57293
1.54645
0.803764
0.745068
0.776084
0.726504
1.03937
0.725552
0.787311

## Sheet: Fig. 3f
Untreated	1-undecene
0.37526	1.00791
0.391788	1.01304		p = 0.3696
0.514593	1.08638
0.523442	1.08445
0.489407	1.01464
0.55335	1.02818
0.5212	1.09272
0.454205	1.10985
1.25488	1.21536
1.1674	1.18102
1.24911	1.14794
1.23578	1.24334
1.17918	1.26793
1.12974	1.15318
1.11111	1.17627
1.05549	0.590771
0.965745	0.656288
1.02019	0.665733
1.09928	0.780524
1.11316	0.835189
1.12206	0.718847
1.14682	0.832994
1.07806	0.856177
1.02258	0.836572
1.23776	0.837407
1.06766	0.786773
1.13816	0.887945
1.4878	0.912225
1.17157	0.916423
1.18018	0.955513
1.19907	0.917973
1.04843	0.917568
1.03851	0.833114
1.15819
1.07476
1.09723
1.02558
1.02258
0.948978
0.884606
0.986686
1.02485
1.14486
1.06155
1.08688
1.05206
1.0321
1.05609

## Sheet: Fig. 3g
xbp-1s
untreated	undecene	untreated	undecene
N2	N2	daf-11	daf-11		-:N2 vs. +:N2		0.0418
0.113833	0.618659	0.366246	0.124969
0.481317	2.44618	0.407077	0.261074		-:daf11 vs. +:daf11		0.867
0.701559	4.72779	0.471418	0.28582
1.47488	6.33507	2.33853	0.444197
2.22841	11.0369	3.34199	0.556793
Y41C4A.11
untreated	undecene	untreated	undecene
N2	N2	daf-11	daf-11
0.160222	2.63109	0.158898	0.120498		-:N2 vs. +:N2		0.0124
0.329714	4.56833	0.432998	0.305879
0.485964	16.5678	0.305879	2.50265		-:daf11 vs. +:daf11		0.92
0.688559	22.7622	0.413136	5.81435
3.33554	30.862	4.41208	9.55244
