# Supplementary material for: Olfactory chemosensation extends lifespan through TGF-β signaling and UPR activation
Source: Nat Aging. 2023 Jul 27;3(8):938–47. doi: 10.1038/s43587-023-00467-1 (PMC10432268; doi:10.1038/s43587-023-00467-1)
Supplement: Source Data Fig. 4 — Statistical Source Data. [file 43587_2023_467_MOESM6_ESM.xlsx]

## Sheet: Fig. 4a-b_1
Day	N Dead	N Censor	Lifespan	Worksheet	Day	xbp-1 untreated	N2 + undecene	xbp-1 + undecene	N2 untreated
1	0	0	xbp-1 untreated	1	5	0
2	0	0	xbp-1 untreated	1	5	0
3	0	0	xbp-1 untreated	1	5	0
4	0	0	xbp-1 untreated	1	10	0
5	0	3	xbp-1 untreated	1	10	0
6	0	0	xbp-1 untreated	1	12	1
7	0	0	xbp-1 untreated	1	12	1
8	0	0	xbp-1 untreated	1	12	0
9	0	0	xbp-1 untreated	1	14	1
10	0	2	xbp-1 untreated	1	14	1
11	0	0	xbp-1 untreated	1	17	1
12	2	1	xbp-1 untreated	1	17	1
13	0	0	xbp-1 untreated	1	17	1
14	2	0	xbp-1 untreated	1	17	1
15	0	0	xbp-1 untreated	1	17	1
16	0	0	xbp-1 untreated	1	17	1
17	33	0	xbp-1 untreated	1	17	1
18	0	0	xbp-1 untreated	1	17	1
19	21	7	xbp-1 untreated	1	17	1
20	0	0	xbp-1 untreated	1	17	1
21	0	0	xbp-1 untreated	1	17	1
22	18	0	xbp-1 untreated	1	17	1
23	0	0	xbp-1 untreated	1	17	1
24	15	1	xbp-1 untreated	1	17	1
25	0	0	xbp-1 untreated	1	17	1
26	5	0	xbp-1 untreated	1	17	1
27	0	0	xbp-1 untreated	1	17	1
28	4	1	xbp-1 untreated	1	17	1
29	0	0	xbp-1 untreated	1	17	1
30	0	0	xbp-1 untreated	1	17	1
31	3	0	xbp-1 untreated	1	17	1
32	0	0	xbp-1 untreated	1	17	1
33	1	0	xbp-1 untreated	1	17	1
1	0	0	N2 + undecene	2	17	1
2	0	0	N2 + undecene	2	17	1
3	0	0	N2 + undecene	2	17	1
4	0	0	N2 + undecene	2	17	1
5	0	2	N2 + undecene	2	17	1
6	0	0	N2 + undecene	2	17	1
7	0	1	N2 + undecene	2	17	1
8	0	0	N2 + undecene	2	17	1
9	0	0	N2 + undecene	2	17	1
10	0	2	N2 + undecene	2	17	1
11	0	0	N2 + undecene	2	19	1
12	0	2	N2 + undecene	2	19	1
13	0	0	N2 + undecene	2	19	1
14	2	1	N2 + undecene	2	19	1
15	0	0	N2 + undecene	2	19	1
16	0	0	N2 + undecene	2	19	1
17	9	0	N2 + undecene	2	19	1
18	0	0	N2 + undecene	2	19	1
19	14	8	N2 + undecene	2	19	1
20	0	0	N2 + undecene	2	19	1
21	0	0	N2 + undecene	2	19	1
22	25	3	N2 + undecene	2	19	1
23	0	0	N2 + undecene	2	19	1
24	22	0	N2 + undecene	2	19	1
25	0	0	N2 + undecene	2	19	1
26	6	2	N2 + undecene	2	19	1
27	0	0	N2 + undecene	2	19	1
28	8	2	N2 + undecene	2	19	1
29	0	0	N2 + undecene	2	19	1
30	0	0	N2 + undecene	2	19	1
31	12	0	N2 + undecene	2	19	1
32	0	0	N2 + undecene	2	19	0
33	2	0	N2 + undecene	2	19	0
34	0	0	N2 + undecene	2	19	0
35	1	0	N2 + undecene	2	19	0
36	0	0	N2 + undecene	2	19	0
37	0	0	N2 + undecene	2	19	0
38	0	0	N2 + undecene	2	19	0
39	0	0	N2 + undecene	2	22	1
40	0	0	N2 + undecene	2	22	1
1	0	0	xbp-1 + undecene	3	22	1
2	0	0	xbp-1 + undecene	3	22	1
3	0	0	xbp-1 + undecene	3	22	1
4	0	0	xbp-1 + undecene	3	22	1
5	0	4	xbp-1 + undecene	3	22	1
6	0	0	xbp-1 + undecene	3	22	1
7	0	0	xbp-1 + undecene	3	22	1
8	0	0	xbp-1 + undecene	3	22	1
9	0	0	xbp-1 + undecene	3	22	1
10	0	0	xbp-1 + undecene	3	22	1
11	0	0	xbp-1 + undecene	3	22	1
12	0	0	xbp-1 + undecene	3	22	1
13	0	0	xbp-1 + undecene	3	22	1
14	5	0	xbp-1 + undecene	3	22	1
15	0	0	xbp-1 + undecene	3	22	1
16	0	0	xbp-1 + undecene	3	22	1
17	9	0	xbp-1 + undecene	3	24	1
18	0	0	xbp-1 + undecene	3	24	1
19	13	15	xbp-1 + undecene	3	24	1
20	0	0	xbp-1 + undecene	3	24	1
21	0	0	xbp-1 + undecene	3	24	1
22	30	3	xbp-1 + undecene	3	24	1
23	0	0	xbp-1 + undecene	3	24	1
24	13	0	xbp-1 + undecene	3	24	1
25	0	0	xbp-1 + undecene	3	24	1
26	8	1	xbp-1 + undecene	3	24	1
27	0	0	xbp-1 + undecene	3	24	1
28	3	0	xbp-1 + undecene	3	24	1
29	0	0	xbp-1 + undecene	3	24	1
30	3	0	xbp-1 + undecene	3	24	1
31	0	0	xbp-1 + undecene	3	24	1
32	0	0	xbp-1 + undecene	3	24	0
33	0	0	xbp-1 + undecene	3	26	1
34	0	0	xbp-1 + undecene	3	26	1
35	1	0	xbp-1 + undecene	3	26	1
36	0	0	xbp-1 + undecene	3	26	1
37	0	0	xbp-1 + undecene	3	26	1
38	1	0	xbp-1 + undecene	3	28	1
1	0	0	N2 untreated	4	28	1
2	0	0	N2 untreated	4	28	1
3	0	0	N2 untreated	4	28	1
4	0	0	N2 untreated	4	28	0
5	0	3	N2 untreated	4	31	1
6	0	0	N2 untreated	4	31	1
7	0	1	N2 untreated	4	31	1
8	0	0	N2 untreated	4	33	1
9	0	0	N2 untreated	4	5		0
10	0	5	N2 untreated	4	5		0
11	0	0	N2 untreated	4	7		0
12	0	1	N2 untreated	4	10		0
13	0	0	N2 untreated	4	10		0
14	3	0	N2 untreated	4	12		0
15	0	0	N2 untreated	4	12		0
16	0	0	N2 untreated	4	14		1
17	11	1	N2 untreated	4	14		1
18	0	0	N2 untreated	4	14		0
19	16	7	N2 untreated	4	17		1
20	0	0	N2 untreated	4	17		1
21	0	0	N2 untreated	4	17		1
22	23	1	N2 untreated	4	17		1
23	0	0	N2 untreated	4	17		1
24	34	1	N2 untreated	4	17		1
25	0	0	N2 untreated	4	17		1
26	8	0	N2 untreated	4	17		1
27	0	0	N2 untreated	4	17		1
28	11	0	N2 untreated	4	19		1
29	0	0	N2 untreated	4	19		1
30	0	0	N2 untreated	4	19		1
31	4	0	N2 untreated	4	19		1

## Sheet: Fig. 4a-b_2
Day	N Dead	N Censor	Lifespan	Worksheet	Day	xbp-1 untreated	N2 + undecene	xbp-1 + undecene	N2 untreated
1	0	0	xbp-1 untreated	1	5	0
2	0	0	xbp-1 untreated	1	5	0
3	0	0	xbp-1 untreated	1	5	0
4	0	0	xbp-1 untreated	1	10	0
5	0	3	xbp-1 untreated	1	10	0
6	0	0	xbp-1 untreated	1	12	1
7	0	0	xbp-1 untreated	1	12	1
8	0	0	xbp-1 untreated	1	12	0
9	0	0	xbp-1 untreated	1	14	1
10	0	2	xbp-1 untreated	1	14	1
11	0	0	xbp-1 untreated	1	17	1
12	2	1	xbp-1 untreated	1	17	1
13	0	0	xbp-1 untreated	1	17	1
14	2	0	xbp-1 untreated	1	17	1
15	0	0	xbp-1 untreated	1	17	1
16	0	0	xbp-1 untreated	1	17	1
17	33	0	xbp-1 untreated	1	17	1
18	0	0	xbp-1 untreated	1	17	1
19	21	7	xbp-1 untreated	1	17	1
20	0	0	xbp-1 untreated	1	17	1
21	0	0	xbp-1 untreated	1	17	1
22	18	0	xbp-1 untreated	1	17	1
23	0	0	xbp-1 untreated	1	17	1
24	15	1	xbp-1 untreated	1	17	1
25	0	0	xbp-1 untreated	1	17	1
26	5	0	xbp-1 untreated	1	17	1
27	0	0	xbp-1 untreated	1	17	1
28	4	1	xbp-1 untreated	1	17	1
29	0	0	xbp-1 untreated	1	17	1
30	0	0	xbp-1 untreated	1	17	1
31	3	0	xbp-1 untreated	1	17	1
32	0	0	xbp-1 untreated	1	17	1
33	1	0	xbp-1 untreated	1	17	1
1	0	0	N2 + undecene	2	17	1
2	0	0	N2 + undecene	2	17	1
3	0	0	N2 + undecene	2	17	1
4	0	0	N2 + undecene	2	17	1
5	0	2	N2 + undecene	2	17	1
6	0	0	N2 + undecene	2	17	1
7	0	1	N2 + undecene	2	17	1
8	0	0	N2 + undecene	2	17	1
9	0	0	N2 + undecene	2	17	1
10	0	2	N2 + undecene	2	17	1
11	0	0	N2 + undecene	2	19	1
12	0	2	N2 + undecene	2	19	1
13	0	0	N2 + undecene	2	19	1
14	2	1	N2 + undecene	2	19	1
15	0	0	N2 + undecene	2	19	1
16	0	0	N2 + undecene	2	19	1
17	9	0	N2 + undecene	2	19	1
18	0	0	N2 + undecene	2	19	1
19	14	8	N2 + undecene	2	19	1
20	0	0	N2 + undecene	2	19	1
21	0	0	N2 + undecene	2	19	1
22	25	3	N2 + undecene	2	19	1
23	0	0	N2 + undecene	2	19	1
24	22	0	N2 + undecene	2	19	1
25	0	0	N2 + undecene	2	19	1
26	6	2	N2 + undecene	2	19	1
27	0	0	N2 + undecene	2	19	1
28	8	2	N2 + undecene	2	19	1
29	0	0	N2 + undecene	2	19	1
30	0	0	N2 + undecene	2	19	1
31	12	0	N2 + undecene	2	19	1
32	0	0	N2 + undecene	2	19	0
33	2	0	N2 + undecene	2	19	0
34	0	0	N2 + undecene	2	19	0
35	1	0	N2 + undecene	2	19	0
36	0	0	N2 + undecene	2	19	0
37	0	0	N2 + undecene	2	19	0
38	0	0	N2 + undecene	2	19	0
39	0	0	N2 + undecene	2	22	1
40	0	0	N2 + undecene	2	22	1
1	0	0	xbp-1 + undecene	3	22	1
2	0	0	xbp-1 + undecene	3	22	1
3	0	0	xbp-1 + undecene	3	22	1
4	0	0	xbp-1 + undecene	3	22	1
5	0	4	xbp-1 + undecene	3	22	1
6	0	0	xbp-1 + undecene	3	22	1
7	0	0	xbp-1 + undecene	3	22	1
8	0	0	xbp-1 + undecene	3	22	1
9	0	0	xbp-1 + undecene	3	22	1
10	0	0	xbp-1 + undecene	3	22	1
11	0	0	xbp-1 + undecene	3	22	1
12	0	0	xbp-1 + undecene	3	22	1
13	0	0	xbp-1 + undecene	3	22	1
14	5	0	xbp-1 + undecene	3	22	1
15	0	0	xbp-1 + undecene	3	22	1
16	0	0	xbp-1 + undecene	3	22	1
17	9	0	xbp-1 + undecene	3	24	1
18	0	0	xbp-1 + undecene	3	24	1
19	13	15	xbp-1 + undecene	3	24	1
20	0	0	xbp-1 + undecene	3	24	1
21	0	0	xbp-1 + undecene	3	24	1
22	30	3	xbp-1 + undecene	3	24	1
23	0	0	xbp-1 + undecene	3	24	1
24	13	0	xbp-1 + undecene	3	24	1
25	0	0	xbp-1 + undecene	3	24	1
26	8	1	xbp-1 + undecene	3	24	1
27	0	0	xbp-1 + undecene	3	24	1
28	3	0	xbp-1 + undecene	3	24	1
29	0	0	xbp-1 + undecene	3	24	1
30	3	0	xbp-1 + undecene	3	24	1
31	0	0	xbp-1 + undecene	3	24	1
32	0	0	xbp-1 + undecene	3	24	0
33	0	0	xbp-1 + undecene	3	26	1
34	0	0	xbp-1 + undecene	3	26	1
35	1	0	xbp-1 + undecene	3	26	1
36	0	0	xbp-1 + undecene	3	26	1
37	0	0	xbp-1 + undecene	3	26	1
38	1	0	xbp-1 + undecene	3	28	1
1	0	0	N2 untreated	4	28	1
2	0	0	N2 untreated	4	28	1
3	0	0	N2 untreated	4	28	1
4	0	0	N2 untreated	4	28	0
5	0	3	N2 untreated	4	31	1
6	0	0	N2 untreated	4	31	1
7	0	1	N2 untreated	4	31	1
8	0	0	N2 untreated	4	33	1
9	0	0	N2 untreated	4	5		0
10	0	5	N2 untreated	4	5		0
11	0	0	N2 untreated	4	7		0
12	0	1	N2 untreated	4	10		0
13	0	0	N2 untreated	4	10		0
14	3	0	N2 untreated	4	12		0
15	0	0	N2 untreated	4	12		0
16	0	0	N2 untreated	4	14		1
17	11	1	N2 untreated	4	14		1
18	0	0	N2 untreated	4	14		0
19	16	7	N2 untreated	4	17		1
20	0	0	N2 untreated	4	17		1
21	0	0	N2 untreated	4	17		1
22	23	1	N2 untreated	4	17		1
23	0	0	N2 untreated	4	17		1
24	34	1	N2 untreated	4	17		1
25	0	0	N2 untreated	4	17		1
26	8	0	N2 untreated	4	17		1
27	0	0	N2 untreated	4	17		1
28	11	0	N2 untreated	4	19		1
29	0	0	N2 untreated	4	19		1
30	0	0	N2 untreated	4	19		1
31	4	0	N2 untreated	4	19		1

## Sheet: Fig. 4a-b_3
Day	N Dead	N Censor	Lifespan	Worksheet	Day	xbp-1 untreated	N2 + undecene	xbp-1 + undecene	N2 untreated
1	0	0	xbp-1 untreated	1	5	0
2	0	0	xbp-1 untreated	1	5	0
3	0	0	xbp-1 untreated	1	5	0
4	0	0	xbp-1 untreated	1	10	0
5	0	3	xbp-1 untreated	1	10	0
6	0	0	xbp-1 untreated	1	12	1
7	0	0	xbp-1 untreated	1	12	1
8	0	0	xbp-1 untreated	1	12	0
9	0	0	xbp-1 untreated	1	14	1
10	0	2	xbp-1 untreated	1	14	1
11	0	0	xbp-1 untreated	1	17	1
12	2	1	xbp-1 untreated	1	17	1
13	0	0	xbp-1 untreated	1	17	1
14	2	0	xbp-1 untreated	1	17	1
15	0	0	xbp-1 untreated	1	17	1
16	0	0	xbp-1 untreated	1	17	1
17	33	0	xbp-1 untreated	1	17	1
18	0	0	xbp-1 untreated	1	17	1
19	21	7	xbp-1 untreated	1	17	1
20	0	0	xbp-1 untreated	1	17	1
21	0	0	xbp-1 untreated	1	17	1
22	18	0	xbp-1 untreated	1	17	1
23	0	0	xbp-1 untreated	1	17	1
24	15	1	xbp-1 untreated	1	17	1
25	0	0	xbp-1 untreated	1	17	1
26	5	0	xbp-1 untreated	1	17	1
27	0	0	xbp-1 untreated	1	17	1
28	4	1	xbp-1 untreated	1	17	1
29	0	0	xbp-1 untreated	1	17	1
30	0	0	xbp-1 untreated	1	17	1
31	3	0	xbp-1 untreated	1	17	1
32	0	0	xbp-1 untreated	1	17	1
33	1	0	xbp-1 untreated	1	17	1
1	0	0	N2 + undecene	2	17	1
2	0	0	N2 + undecene	2	17	1
3	0	0	N2 + undecene	2	17	1
4	0	0	N2 + undecene	2	17	1
5	0	2	N2 + undecene	2	17	1
6	0	0	N2 + undecene	2	17	1
7	0	1	N2 + undecene	2	17	1
8	0	0	N2 + undecene	2	17	1
9	0	0	N2 + undecene	2	17	1
10	0	2	N2 + undecene	2	17	1
11	0	0	N2 + undecene	2	19	1
12	0	2	N2 + undecene	2	19	1
13	0	0	N2 + undecene	2	19	1
14	2	1	N2 + undecene	2	19	1
15	0	0	N2 + undecene	2	19	1
16	0	0	N2 + undecene	2	19	1
17	9	0	N2 + undecene	2	19	1
18	0	0	N2 + undecene	2	19	1
19	14	8	N2 + undecene	2	19	1
20	0	0	N2 + undecene	2	19	1
21	0	0	N2 + undecene	2	19	1
22	25	3	N2 + undecene	2	19	1
23	0	0	N2 + undecene	2	19	1
24	22	0	N2 + undecene	2	19	1
25	0	0	N2 + undecene	2	19	1
26	6	2	N2 + undecene	2	19	1
27	0	0	N2 + undecene	2	19	1
28	8	2	N2 + undecene	2	19	1
29	0	0	N2 + undecene	2	19	1
30	0	0	N2 + undecene	2	19	1
31	12	0	N2 + undecene	2	19	1
32	0	0	N2 + undecene	2	19	0
33	2	0	N2 + undecene	2	19	0
34	0	0	N2 + undecene	2	19	0
35	1	0	N2 + undecene	2	19	0
36	0	0	N2 + undecene	2	19	0
37	0	0	N2 + undecene	2	19	0
38	0	0	N2 + undecene	2	19	0
39	0	0	N2 + undecene	2	22	1
40	0	0	N2 + undecene	2	22	1
1	0	0	xbp-1 + undecene	3	22	1
2	0	0	xbp-1 + undecene	3	22	1
3	0	0	xbp-1 + undecene	3	22	1
4	0	0	xbp-1 + undecene	3	22	1
5	0	4	xbp-1 + undecene	3	22	1
6	0	0	xbp-1 + undecene	3	22	1
7	0	0	xbp-1 + undecene	3	22	1
8	0	0	xbp-1 + undecene	3	22	1
9	0	0	xbp-1 + undecene	3	22	1
10	0	0	xbp-1 + undecene	3	22	1
11	0	0	xbp-1 + undecene	3	22	1
12	0	0	xbp-1 + undecene	3	22	1
13	0	0	xbp-1 + undecene	3	22	1
14	5	0	xbp-1 + undecene	3	22	1
15	0	0	xbp-1 + undecene	3	22	1
16	0	0	xbp-1 + undecene	3	22	1
17	9	0	xbp-1 + undecene	3	24	1
18	0	0	xbp-1 + undecene	3	24	1
19	13	15	xbp-1 + undecene	3	24	1
20	0	0	xbp-1 + undecene	3	24	1
21	0	0	xbp-1 + undecene	3	24	1
22	30	3	xbp-1 + undecene	3	24	1
23	0	0	xbp-1 + undecene	3	24	1
24	13	0	xbp-1 + undecene	3	24	1
25	0	0	xbp-1 + undecene	3	24	1
26	8	1	xbp-1 + undecene	3	24	1
27	0	0	xbp-1 + undecene	3	24	1
28	3	0	xbp-1 + undecene	3	24	1
29	0	0	xbp-1 + undecene	3	24	1
30	3	0	xbp-1 + undecene	3	24	1
31	0	0	xbp-1 + undecene	3	24	1
32	0	0	xbp-1 + undecene	3	24	0
33	0	0	xbp-1 + undecene	3	26	1
34	0	0	xbp-1 + undecene	3	26	1
35	1	0	xbp-1 + undecene	3	26	1
36	0	0	xbp-1 + undecene	3	26	1
37	0	0	xbp-1 + undecene	3	26	1
38	1	0	xbp-1 + undecene	3	28	1
1	0	0	N2 untreated	4	28	1
2	0	0	N2 untreated	4	28	1
3	0	0	N2 untreated	4	28	1
4	0	0	N2 untreated	4	28	0
5	0	3	N2 untreated	4	31	1
6	0	0	N2 untreated	4	31	1
7	0	1	N2 untreated	4	31	1
8	0	0	N2 untreated	4	33	1
9	0	0	N2 untreated	4	5		0
10	0	5	N2 untreated	4	5		0
11	0	0	N2 untreated	4	7		0
12	0	1	N2 untreated	4	10		0
13	0	0	N2 untreated	4	10		0
14	3	0	N2 untreated	4	12		0
15	0	0	N2 untreated	4	12		0
16	0	0	N2 untreated	4	14		1
17	11	1	N2 untreated	4	14		1
18	0	0	N2 untreated	4	14		0
19	16	7	N2 untreated	4	17		1
20	0	0	N2 untreated	4	17		1
21	0	0	N2 untreated	4	17		1
22	23	1	N2 untreated	4	17		1
23	0	0	N2 untreated	4	17		1
24	34	1	N2 untreated	4	17		1
25	0	0	N2 untreated	4	17		1
26	8	0	N2 untreated	4	17		1
27	0	0	N2 untreated	4	17		1
28	11	0	N2 untreated	4	19		1
29	0	0	N2 untreated	4	19		1
30	0	0	N2 untreated	4	19		1
31	4	0	N2 untreated	4	19		1

## Sheet: Fig. 4c-d_1-2
Day	N Dead	N Censor	Lifespan	Worksheet	Day	N2 1 -	N2 1 +	N2 2 -	N2 2 +	N2 3 -	N2 3 +	daf-1 1 -	daf-1 1 +	daf-1 2 -	daf-1 2 +	daf-7 1 -	daf-7 1 +	daf-7 2 -	daf-7 2 +
1	0	0	N2 1 -	1	8	1
2	0	0	N2 1 -	1	8	1
3	0	0	N2 1 -	1	8	0
4	0	0	N2 1 -	1	8	0
5	0	0	N2 1 -	1	8	0
6	0	0	N2 1 -	1	8	0
7	0	0	N2 1 -	1	8	0
8	2	5	N2 1 -	1	10	1
9	0	0	N2 1 -	1	11	0
10	1	0	N2 1 -	1	11	0
11	0	4	N2 1 -	1	11	0
12	0	0	N2 1 -	1	11	0
13	5	0	N2 1 -	1	13	1
14	0	0	N2 1 -	1	13	1
15	7	0	N2 1 -	1	13	1
16	0	0	N2 1 -	1	13	1
17	3	0	N2 1 -	1	13	1
18	0	0	N2 1 -	1	15	1
19	9	0	N2 1 -	1	15	1
20	0	0	N2 1 -	1	15	1
21	32	0	N2 1 -	1	15	1
22	0	0	N2 1 -	1	15	1
23	6	0	N2 1 -	1	15	1
24	0	0	N2 1 -	1	15	1
25	6	0	N2 1 -	1	17	1
26	0	0	N2 1 -	1	17	1
27	13	0	N2 1 -	1	17	1
28	0	0	N2 1 -	1	19	1
29	5	0	N2 1 -	1	19	1
30	0	0	N2 1 -	1	19	1
31	2	0	N2 1 -	1	19	1
1	0	0	N2 1 +	2	19	1
2	0	0	N2 1 +	2	19	1
3	0	0	N2 1 +	2	19	1
4	0	0	N2 1 +	2	19	1
5	0	0	N2 1 +	2	19	1
6	0	0	N2 1 +	2	21	1
7	0	0	N2 1 +	2	21	1
8	1	1	N2 1 +	2	21	1
9	0	0	N2 1 +	2	21	1
10	1	0	N2 1 +	2	21	1
11	0	2	N2 1 +	2	21	1
12	0	0	N2 1 +	2	21	1
13	4	0	N2 1 +	2	21	1
14	0	0	N2 1 +	2	21	1
15	3	0	N2 1 +	2	21	1
16	0	0	N2 1 +	2	21	1
17	2	0	N2 1 +	2	21	1
18	0	0	N2 1 +	2	21	1
19	6	1	N2 1 +	2	21	1
20	0	0	N2 1 +	2	21	1
21	8	32	N2 1 +	2	21	1
22	0	0	N2 1 +	2	21	1
23	10	0	N2 1 +	2	21	1
24	0	0	N2 1 +	2	21	1
25	16	0	N2 1 +	2	21	1
26	0	0	N2 1 +	2	21	1
27	8	0	N2 1 +	2	21	1
28	0	0	N2 1 +	2	21	1
29	3	0	N2 1 +	2	21	1
30	0	0	N2 1 +	2	21	1
31	0	0	N2 1 +	2	21	1
32	0	0	N2 1 +	2	21	1
33	0	0	N2 1 +	2	21	1
34	1	0	N2 1 +	2	21	1
35	0	0	N2 1 +	2	21	1
36	1	0	N2 1 +	2	21	1
37	0	0	N2 1 +	2	21	1
38	1	0	N2 1 +	2	23	1
1	0	0	N2 2 -	3	23	1
2	0	0	N2 2 -	3	23	1
3	0	0	N2 2 -	3	23	1
4	0	0	N2 2 -	3	23	1
5	0	0	N2 2 -	3	23	1
6	0	0	N2 2 -	3	25	1
7	0	0	N2 2 -	3	25	1
8	1	2	N2 2 -	3	25	1
9	0	0	N2 2 -	3	25	1
10	1	1	N2 2 -	3	25	1
11	1	5	N2 2 -	3	25	1
12	0	0	N2 2 -	3	27	1
13	5	0	N2 2 -	3	27	1
14	0	0	N2 2 -	3	27	1
15	8	0	N2 2 -	3	27	1
16	0	0	N2 2 -	3	27	1
17	3	0	N2 2 -	3	27	1
18	0	0	N2 2 -	3	27	1
19	23	0	N2 2 -	3	27	1
20	0	0	N2 2 -	3	27	1
21	19	0	N2 2 -	3	27	1
22	0	0	N2 2 -	3	27	1
23	7	0	N2 2 -	3	27	1
24	0	0	N2 2 -	3	27	1
25	10	0	N2 2 -	3	29	1
26	0	0	N2 2 -	3	29	1
27	8	0	N2 2 -	3	29	1
28	0	0	N2 2 -	3	29	1
29	4	0	N2 2 -	3	29	1
30	0	0	N2 2 -	3	31	1
31	1	0	N2 2 -	3	31	1
32	0	0	N2 2 -	3	8		1
33	0	0	N2 2 -	3	8		0
34	1	0	N2 2 -	3	10		1
1	0	0	N2 2 +	4	11		0
2	0	0	N2 2 +	4	11		0
3	0	0	N2 2 +	4	13		1
4	0	0	N2 2 +	4	13		1
5	0	0	N2 2 +	4	13		1
6	0	0	N2 2 +	4	13		1
7	0	0	N2 2 +	4	15		1
8	1	5	N2 2 +	4	15		1
9	0	0	N2 2 +	4	15		1
10	0	1	N2 2 +	4	17		1
11	1	2	N2 2 +	4	17		1
12	0	0	N2 2 +	4	19		1
13	9	0	N2 2 +	4	19		1
14	0	0	N2 2 +	4	19		1
15	3	1	N2 2 +	4	19		1
16	0	0	N2 2 +	4	19		1
17	2	0	N2 2 +	4	19		1
18	0	0	N2 2 +	4	19		0
19	6	0	N2 2 +	4	21		1
20	0	0	N2 2 +	4	21		1
21	8	0	N2 2 +	4	21		1
22	0	0	N2 2 +	4	21		1
23	7	0	N2 2 +	4	21		1
24	0	0	N2 2 +	4	21		1
25	25	0	N2 2 +	4	21		1
26	0	0	N2 2 +	4	21		1
27	10	0	N2 2 +	4	21		0
28	0	0	N2 2 +	4	21		0
29	12	0	N2 2 +	4	21		0
30	0	0	N2 2 +	4	21		0
31	3	0	N2 2 +	4	21		0
32	0	0	N2 2 +	4	21		0
33	0	0	N2 2 +	4	21		0
34	2	0	N2 2 +	4	21		0
35	0	0	N2 2 +	4	21		0
36	1	0	N2 2 +	4	21		0
37	0	0	N2 2 +	4	21		0
38	1	0	N2 2 +	4	21		0
1	0	0	N2 3 -	5	21		0
2	0	0	N2 3 -	5	21		0
3	0	0	N2 3 -	5	21		0
4	0	0	N2 3 -	5	21		0
5	0	0	N2 3 -	5	21		0
6	0	0	N2 3 -	5	21		0
7	0	0	N2 3 -	5	21		0
8	3	25	N2 3 -	5	21		0
9	0	0	N2 3 -	5	21		0
10	0	0	N2 3 -	5	21		0
11	1	1	N2 3 -	5	21		0
12	0	0	N2 3 -	5	21		0
13	4	0	N2 3 -	5	21		0
14	0	0	N2 3 -	5	21		0
15	11	0	N2 3 -	5	21		0
16	0	0	N2 3 -	5	21		0
17	5	0	N2 3 -	5	21		0
18	0	0	N2 3 -	5	21		0
19	17	0	N2 3 -	5	21		0
20	0	0	N2 3 -	5	21		0
21	12	0	N2 3 -	5	23		1
22	0	0	N2 3 -	5	23		1
23	7	0	N2 3 -	5	23		1
24	0	0	N2 3 -	5	23		1
25	5	0	N2 3 -	5	23		1
26	0	0	N2 3 -	5	23		1
27	8	0	N2 3 -	5	23		1
28	0	0	N2 3 -	5	23		1
29	1	0	N2 3 -	5	23		1
1	0	0	N2 3 +	6	23		1
2	0	0	N2 3 +	6	25		1
3	0	0	N2 3 +	6	25		1
4	0	0	N2 3 +	6	25		1
5	0	0	N2 3 +	6	25		1
6	0	0	N2 3 +	6	25		1
7	0	0	N2 3 +	6	25		1
8	0	6	N2 3 +	6	25		1
9	0	0	N2 3 +	6	25		1
10	1	1	N2 3 +	6	25		1
11	3	0	N2 3 +	6	25		1
12	0	0	N2 3 +	6	25		1
13	3	3	N2 3 +	6	25		1
14	0	0	N2 3 +	6	25		1
15	8	0	N2 3 +	6	25		1
16	0	0	N2 3 +	6	25		1
17	4	0	N2 3 +	6	25		1
18	0	0	N2 3 +	6	27		1
19	4	0	N2 3 +	6	27		1
20	0	0	N2 3 +	6	27		1
21	13	0	N2 3 +	6	27		1
22	0	0	N2 3 +	6	27		1
23	13	0	N2 3 +	6	27		1
24	0	0	N2 3 +	6	27		1
25	14	0	N2 3 +	6	27		1
26	0	0	N2 3 +	6	29		1
27	19	0	N2 3 +	6	29		1
28	0	0	N2 3 +	6	29		1
29	5	0	N2 3 +	6	34		1
30	0	0	N2 3 +	6	36		1
31	1	0	N2 3 +	6	38		1
32	0	0	N2 3 +	6	8			1
33	0	0	N2 3 +	6	8			0
34	2	0	N2 3 +	6	8			0
1	0	0	daf-1 1 -	7	10			1
2	0	0	daf-1 1 -	7	10			0
3	0	0	daf-1 1 -	7	11			1
4	0	0	daf-1 1 -	7	11			0
5	0	0	daf-1 1 -	7	11			0
6	0	0	daf-1 1 -	7	11			0
7	0	0	daf-1 1 -	7	11			0
8	0	18	daf-1 1 -	7	11			0
9	0	0	daf-1 1 -	7	13			1
10	0	0	daf-1 1 -	7	13			1
11	0	1	daf-1 1 -	7	13			1
12	0	0	daf-1 1 -	7	13			1
13	2	2	daf-1 1 -	7	13			1
14	0	0	daf-1 1 -	7	15			1
15	0	0	daf-1 1 -	7	15			1
16	0	0	daf-1 1 -	7	15			1
17	7	3	daf-1 1 -	7	15			1
18	0	0	daf-1 1 -	7	15			1
19	3	0	daf-1 1 -	7	15			1
20	0	0	daf-1 1 -	7	15			1
21	5	0	daf-1 1 -	7	15			1
22	0	0	daf-1 1 -	7	17			1
23	5	0	daf-1 1 -	7	17			1
24	0	0	daf-1 1 -	7	17			1
25	39	0	daf-1 1 -	7	19			1
26	0	0	daf-1 1 -	7	19			1
27	5	0	daf-1 1 -	7	19			1
1	0	0	daf-1 1 +	8	19			1
2	0	0	daf-1 1 +	8	19			1
3	0	0	daf-1 1 +	8	19			1
4	0	0	daf-1 1 +	8	19			1
5	0	0	daf-1 1 +	8	19			1
6	0	0	daf-1 1 +	8	19			1
7	0	0	daf-1 1 +	8	19			1
8	5	11	daf-1 1 +	8	19			1
9	0	0	daf-1 1 +	8	19			1
10	3	0	daf-1 1 +	8	19			1
11	2	2	daf-1 1 +	8	19			1
12	0	0	daf-1 1 +	8	19			1
13	9	0	daf-1 1 +	8	19			1
14	0	0	daf-1 1 +	8	19			1
15	6	1	daf-1 1 +	8	19			1
16	0	0	daf-1 1 +	8	19			1
17	7	0	daf-1 1 +	8	19			1
18	0	0	daf-1 1 +	8	19			1
19	6	0	daf-1 1 +	8	19			1
20	0	0	daf-1 1 +	8	19			1
21	7	0	daf-1 1 +	8	21			1
22	0	0	daf-1 1 +	8	21			1
23	5	0	daf-1 1 +	8	21			1
24	0	0	daf-1 1 +	8	21			1
25	8	0	daf-1 1 +	8	21			1
26	0	0	daf-1 1 +	8	21			1
27	18	0	daf-1 1 +	8	21			1
28	0	0	daf-1 1 +	8	21			1
29	4	0	daf-1 1 +	8	21			1
30	0	0	daf-1 1 +	8	21			1
31	3	0	daf-1 1 +	8	21			1
32	0	0	daf-1 1 +	8	21			1
33	0	0	daf-1 1 +	8	21			1
34	2	0	daf-1 1 +	8	21			1
35	0	0	daf-1 1 +	8	21			1
36	1	0	daf-1 1 +	8	21			1
1	0	0	daf-1 2 -	9	21			1
2	0	0	daf-1 2 -	9	21			1
3	0	0	daf-1 2 -	9	21			1
4	0	0	daf-1 2 -	9	23			1
5	0	0	daf-1 2 -	9	23			1
6	0	0	daf-1 2 -	9	23			1
7	0	0	daf-1 2 -	9	23			1
8	0	17	daf-1 2 -	9	23			1
9	0	0	daf-1 2 -	9	23			1
10	0	0	daf-1 2 -	9	23			1
11	0	1	daf-1 2 -	9	25			1
12	0	0	daf-1 2 -	9	25			1
13	2	4	daf-1 2 -	9	25			1
14	0	0	daf-1 2 -	9	25			1
15	10	2	daf-1 2 -	9	25			1
16	0	0	daf-1 2 -	9	25			1
17	4	0	daf-1 2 -	9	25			1
18	0	0	daf-1 2 -	9	25			1
19	5	0	daf-1 2 -	9	25			1
20	0	0	daf-1 2 -	9	25			1
21	6	0	daf-1 2 -	9	27			1
22	0	0	daf-1 2 -	9	27			1
23	4	0	daf-1 2 -	9	27			1
24	0	0	daf-1 2 -	9	27			1
25	18	0	daf-1 2 -	9	27			1
26	0	0	daf-1 2 -	9	27			1
27	5	0	daf-1 2 -	9	27			1
28	0	0	daf-1 2 -	9	27			1
29	1	0	daf-1 2 -	9	29			1
30	0	0	daf-1 2 -	9	29			1
31	0	0	daf-1 2 -	9	29			1
32	0	0	daf-1 2 -	9	29			1
33	0	0	daf-1 2 -	9	31			1
34	1	0	daf-1 2 -	9	34			1
1	0	0	daf-1 2 +	10	8				1
2	0	0	daf-1 2 +	10	8				0
3	0	0	daf-1 2 +	10	8				0
4	0	0	daf-1 2 +	10	8				0
5	0	0	daf-1 2 +	10	8				0
6	0	0	daf-1 2 +	10	8				0
7	0	0	daf-1 2 +	10	10				0
8	2	13	daf-1 2 +	10	11				1
9	0	0	daf-1 2 +	10	11				0
10	1	0	daf-1 2 +	10	11				0
11	6	7	daf-1 2 +	10	13				1
12	0	0	daf-1 2 +	10	13				1
13	12	1	daf-1 2 +	10	13				1
14	0	0	daf-1 2 +	10	13				1
15	5	0	daf-1 2 +	10	13				1
16	0	0	daf-1 2 +	10	13				1
17	4	0	daf-1 2 +	10	13				1
18	0	0	daf-1 2 +	10	13				1
19	6	0	daf-1 2 +	10	13				1
20	0	0	daf-1 2 +	10	15				1
21	10	0	daf-1 2 +	10	15				1
22	0	0	daf-1 2 +	10	15				1
23	10	0	daf-1 2 +	10	15				0
24	0	0	daf-1 2 +	10	17				1
25	11	0	daf-1 2 +	10	17				1
26	0	0	daf-1 2 +	10	19				1
27	6	0	daf-1 2 +	10	19				1
28	0	0	daf-1 2 +	10	19				1
29	2	0	daf-1 2 +	10	19				1
30	0	0	daf-1 2 +	10	19				1
31	2	0	daf-1 2 +	10	19				1
32	0	0	daf-1 2 +	10	21				1
33	0	0	daf-1 2 +	10	21				1
34	1	0	daf-1 2 +	10	21				1
35	0	0	daf-1 2 +	10	21				1
36	1	0	daf-1 2 +	10	21				1
1	0	0	daf-7 1 -	11	21				1
2	0	0	daf-7 1 -	11	21				1
3	0	0	daf-7 1 -	11	21				1
4	0	0	daf-7 1 -	11	23				1
5	0	0	daf-7 1 -	11	23				1
6	0	0	daf-7 1 -	11	23				1
7	0	0	daf-7 1 -	11	23				1
8	0	36	daf-7 1 -	11	23				1
9	0	0	daf-7 1 -	11	23				1
10	0	0	daf-7 1 -	11	23				1
11	0	0	daf-7 1 -	11	25				1
12	0	0	daf-7 1 -	11	25				1
13	4	0	daf-7 1 -	11	25				1
14	0	0	daf-7 1 -	11	25				1
15	1	0	daf-7 1 -	11	25				1
16	0	0	daf-7 1 -	11	25				1
17	1	1	daf-7 1 -	11	25				1
18	0	0	daf-7 1 -	11	25				1
19	4	0	daf-7 1 -	11	25				1
20	0	0	daf-7 1 -	11	25				1
21	13	0	daf-7 1 -	11	25				1
22	0	0	daf-7 1 -	11	25				1
23	6	0	daf-7 1 -	11	25				1
24	0	0	daf-7 1 -	11	25				1
25	9	0	daf-7 1 -	11	25				1
26	0	0	daf-7 1 -	11	25				1
27	1	0	daf-7 1 -	11	25				1
28	0	0	daf-7 1 -	11	25				1
29	4	0	daf-7 1 -	11	25				1
1	0	0	daf-7 1 +	12	25				1
2	0	0	daf-7 1 +	12	25				1
3	0	0	daf-7 1 +	12	25				1
4	0	0	daf-7 1 +	12	25				1
5	0	0	daf-7 1 +	12	25				1
6	0	0	daf-7 1 +	12	25				1
7	0	0	daf-7 1 +	12	27				1
8	2	15	daf-7 1 +	12	27				1
9	0	0	daf-7 1 +	12	27				1
10	2	0	daf-7 1 +	12	27				1
11	2	1	daf-7 1 +	12	27				1
12	0	0	daf-7 1 +	12	27				1
13	9	0	daf-7 1 +	12	27				1
14	0	0	daf-7 1 +	12	27				1
15	4	0	daf-7 1 +	12	27				1
16	0	0	daf-7 1 +	12	27				1
17	3	0	daf-7 1 +	12	29				1
18	0	0	daf-7 1 +	12	29				1
19	3	0	daf-7 1 +	12	29				1
20	0	0	daf-7 1 +	12	29				1
21	12	0	daf-7 1 +	12	29				1
22	0	0	daf-7 1 +	12	29				1
23	2	0	daf-7 1 +	12	29				1
24	0	0	daf-7 1 +	12	29				1
25	4	0	daf-7 1 +	12	29				1
26	0	0	daf-7 1 +	12	29				1
27	5	0	daf-7 1 +	12	29				1
28	0	0	daf-7 1 +	12	29				1
29	3	0	daf-7 1 +	12	31				1
30	0	0	daf-7 1 +	12	31				1
31	2	0	daf-7 1 +	12	31				1
32	0	0	daf-7 1 +	12	34				1
33	0	0	daf-7 1 +	12	34				1
34	1	0	daf-7 1 +	12	36				1
1	0	0	daf-7 2 -	13	38				1
2	0	0	daf-7 2 -	13	8					1
3	0	0	daf-7 2 -	13	8					1
4	0	0	daf-7 2 -	13	8					1
5	0	0	daf-7 2 -	13	8					0
6	0	0	daf-7 2 -	13	8					0
7	0	0	daf-7 2 -	13	8					0
8	1	16	daf-7 2 -	13	8					0
9	0	0	daf-7 2 -	13	8					0
10	2	0	daf-7 2 -	13	8					0
11	0	0	daf-7 2 -	13	8					0
12	0	0	daf-7 2 -	13	8					0
13	2	1	daf-7 2 -	13	8					0
14	0	0	daf-7 2 -	13	8					0
15	0	0	daf-7 2 -	13	8					0
16	0	0	daf-7 2 -	13	8					0
17	1	0	daf-7 2 -	13	8					0
18	0	0	daf-7 2 -	13	8					0
19	3	0	daf-7 2 -	13	8					0
20	0	0	daf-7 2 -	13	8					0
21	6	0	daf-7 2 -	13	8					0
22	0	0	daf-7 2 -	13	8					0
23	6	0	daf-7 2 -	13	8					0
24	0	0	daf-7 2 -	13	8					0
25	7	0	daf-7 2 -	13	8					0
26	0	0	daf-7 2 -	13	8					0
27	4	0	daf-7 2 -	13	8					0
28	0	0	daf-7 2 -	13	8					0
29	1	0	daf-7 2 -	13	8					0
1	0	0	daf-7 2 +	14	11					1
2	0	0	daf-7 2 +	14	11					0
3	0	0	daf-7 2 +	14	13					1
4	0	0	daf-7 2 +	14	13					1
5	0	0	daf-7 2 +	14	13					1
6	0	0	daf-7 2 +	14	13					1
7	0	0	daf-7 2 +	14	15					1
8	1	31	daf-7 2 +	14	15					1
9	0	0	daf-7 2 +	14	15					1
10	0	0	daf-7 2 +	14	15					1
11	2	0	daf-7 2 +	14	15					1
12	0	0	daf-7 2 +	14	15					1
13	6	0	daf-7 2 +	14	15					1
14	0	0	daf-7 2 +	14	15					1
15	5	0	daf-7 2 +	14	15					1
16	0	0	daf-7 2 +	14	15					1
17	5	0	daf-7 2 +	14	15					1
18	0	0	daf-7 2 +	14	17					1
19	7	0	daf-7 2 +	14	17					1
20	0	0	daf-7 2 +	14	17					1
21	12	0	daf-7 2 +	14	17					1
22	0	0	daf-7 2 +	14	17					1
23	6	0	daf-7 2 +	14	19					1
24	0	0	daf-7 2 +	14	19					1
25	3	0	daf-7 2 +	14	19					1
26	0	0	daf-7 2 +	14	19					1
27	6	0	daf-7 2 +	14	19					1
28	0	0	daf-7 2 +	14	19					1
29	3	0	daf-7 2 +	14	19					1
30	0	0	daf-7 2 +	14	19					1
31	3	0	daf-7 2 +	14	19					1
					19					1
					19					1
					19					1
					19					1
					19					1
					19					1
					19					1
					19					1
					21					1
					21					1
					21					1
					21					1
					21					1
					21					1
					21					1
					21					1
					21					1
					21					1
					21					1
					21					1
					23					1
					23					1
					23					1
					23					1
					23					1
					23					1
					23					1
					25					1
					25					1
					25					1
					25					1
					25					1
					27					1
					27					1
					27					1
					27					1
					27					1
					27					1
					27					1
					27					1
					29					1
					8						0
					8						0
					8						0
					8						0
					8						0
					8						0
					10						1
					10						0
					11						1
					11						1
					11						1
					13						1
					13						1
					13						1
					13						0
					13						0
					13						0
					15						1
					15						1
					15						1
					15						1
					15						1
					15						1
					15						1
					15						1
					17						1
					17						1
					17						1
					17						1
					19						1
					19						1
					19						1
					19						1
					21						1
					21						1
					21						1
					21						1
					21						1
					21						1
					21						1
					21						1
					21						1
					21						1
					21						1
					21						1
					21						1
					23						1
					23						1
					23						1
					23						1
					23						1
					23						1
					23						1
					23						1
					23						1
					23						1
					23						1
					23						1
					23						1
					25						1
					25						1
					25						1
					25						1
					25						1
					25						1
					25						1
					25						1
					25						1
					25						1
					25						1
					25						1
					25						1
					25						1
					27						1
					27						1
					27						1
					27						1
					27						1
					27						1
					27						1
					27						1
					27						1
					27						1
					27						1
					27						1
					27						1
					27						1
					27						1
					27						1
					27						1
					27						1
					27						1
					29						1
					29						1
					29						1
					29						1
					29						1
					31						1
					34						1
					34						1
					8							0
					8							0
					8							0
					8							0
					8							0
					8							0
					8							0
					8							0
					8							0
					8							0
					8							0
					8							0
					8							0
					8							0
					8							0
					8							0
					8							0
					8							0
					11							0
					13							1
					13							1
					13							0
					13							0
					17							1
					17							1
					17							1
					17							1
					17							1
					17							1
					17							1
					17							0
					17							0
					17							0
					19							1
					19							1
					19							1
					21							1
					21							1
					21							1
					21							1
					21							1
					23							1
					23							1
					23							1
					23							1
					23							1
					25							1
					25							1
					25							1
					25							1
					25							1
					25							1
					25							1
					25							1
					25							1
					25							1
					25							1
					25							1
					25							1
					25							1
					25							1
					25							1
					25							1
					25							1
					25							1
					25							1
					25							1
					25							1
					25							1
					25							1
					25							1
					25							1
					25							1
					25							1
					25							1
					25							1
					25							1
					25							1
					25							1
					25							1
					25							1
					25							1
					25							1
					25							1
					25							1
					27							1
					27							1
					27							1
					27							1
					27							1
					8								1
					8								1
					8								1
					8								1
					8								1
					8								0
					8								0
					8								0
					8								0
					8								0
					8								0
					8								0
					8								0
					8								0
					8								0
					8								0
					10								1
					10								1
					10								1
					11								1
					11								1
					11								0
					11								0
					13								1
					13								1
					13								1
					13								1
					13								1
					13								1
					13								1
					13								1
					13								1
					15								1
					15								1
					15								1
					15								1
					15								1
					15								1
					15								0
					17								1
					17								1
					17								1
					17								1
					17								1
					17								1
					17								1
					19								1
					19								1
					19								1
					19								1
					19								1
					19								1
					21								1
					21								1
					21								1
					21								1
					21								1
					21								1
					21								1
					23								1
					23								1
					23								1
					23								1
					23								1
					25								1
					25								1
					25								1
					25								1
					25								1
					25								1
					25								1
					25								1
					27								1
					27								1
					27								1
					27								1
					27								1
					27								1
					27								1
					27								1
					27								1
					27								1
					27								1
					27								1
					27								1
					27								1
					27								1
					27								1
					27								1
					27								1
					29								1
					29								1
					29								1
					29								1
					31								1
					31								1
					31								1
					34								1
					34								1
					36								1
					8									0
					8									0
					8									0
					8									0
					8									0
					8									0
					8									0
					8									0
					8									0
					8									0
					8									0
					8									0
					8									0
					8									0
					8									0
					8									0
					8									0
					11									0
					13									1
					13									1
					13									0
					13									0
					13									0
					13									0
					15									1
					15									1
					15									1
					15									1
					15									1
					15									1
					15									1
					15									1
					15									1
					15									1
					15									0
					15									0
					17									1
					17									1
					17									1
					17									1
					19									1
					19									1
					19									1
					19									1
					19									1
					21									1
					21									1
					21									1
					21									1
					21									1
					21									1
					23									1
					23									1
					23									1
					23									1
					25									1
					25									1
					25									1
					25									1
					25									1
					25									1
					25									1
					25									1
					25									1
					25									1
					25									1
					25									1
					25									1
					25									1
					25									1
					25									1
					25									1
					25									1
					27									1
					27									1
					27									1
					27									1
					27									1
					29									1
					34									1
					8										1
					8										1
					8										0
					8										0
					8										0
					8										0
					8										0
					8										0
					8										0
					8										0
					8										0
					8										0
					8										0
					8										0
					8										0
					10										1
					11										1
					11										1
					11										1
					11										1
					11										1
					11										1
					11										0
					11										0
					11										0
					11										0
					11										0
					11										0
					11										0
					13										1
					13										1
					13										1
					13										1
					13										1
					13										1
					13										1
					13										1
					13										1
					13										1
					13										1
					13										1
					13										0
					15										1
					15										1
					15										1
					15										1
					15										1
					17										1
					17										1
					17										1
					17										1
					19										1
					19										1
					19										1
					19										1
					19										1
					19										1
					21										1
					21										1
					21										1
					21										1
					21										1
					21										1
					21										1
					21										1
					21										1
					21										1
					23										1
					23										1
					23										1
					23										1
					23										1
					23										1
					23										1
					23										1
					23										1
					23										1
					25										1
					25										1
					25										1
					25										1
					25										1
					25										1
					25										1
					25										1
					25										1
					25										1
					25										1
					27										1
					27										1
					27										1
					27										1
					27										1
					27										1
					29										1
					29										1
					31										1
					31										1
					34										1
					36										1
					8											0
					8											0
					8											0
					8											0
					8											0
					8											0
					8											0
					8											0
					8											0
					8											0
					8											0
					8											0
					8											0
					8											0
					8											0
					8											0
					8											0
					8											0
					8											0
					8											0
					8											0
					8											0
					8											0
					8											0
					8											0
					8											0
					8											0
					8											0
					8											0
					8											0
					8											0
					8											0
					8											0
					8											0
					8											0
					8											0
					13											1
					13											1
					13											1
					13											1
					15											1
					17											1
					17											0
					19											1
					19											1
					19											1
					19											1
					21											1
					21											1
					21											1
					21											1
					21											1
					21											1
					21											1
					21											1
					21											1
					21											1
					21											1
					21											1
					21											1
					23											1
					23											1
					23											1
					23											1
					23											1
					23											1
					25											1
					25											1
					25											1
					25											1
					25											1
					25											1
					25											1
					25											1
					25											1
					27											1
					29											1
					29											1
					29											1
					29											1
					8												1
					8												1
					8												0
					8												0
					8												0
					8												0
					8												0
					8												0
					8												0
					8												0
					8												0
					8												0
					8												0
					8												0
					8												0
					8												0
					8												0
					10												1
					10												1
					11												1
					11												1
					11												0
					13												1
					13												1
					13												1
					13												1
					13												1
					13												1
					13												1
					13												1
					13												1
					15												1
					15												1
					15												1
					15												1
					17												1
					17												1
					17												1
					19												1
					19												1
					19												1
					21												1
					21												1
					21												1
					21												1
					21												1
					21												1
					21												1
					21												1
					21												1
					21												1
					21												1
					21												1
					23												1
					23												1
					25												1
					25												1
					25												1
					25												1
					27												1
					27												1
					27												1
					27												1
					27												1
					29												1
					29												1
					29												1
					31												1
					31												1
					34												1
					8													1
					8													0
					8													0
					8													0
					8													0
					8													0
					8													0
					8													0
					8													0
					8													0
					8													0
					8													0
					8													0
					8													0
					8													0
					8													0
					8													0
					10													1
					10													1
					13													1
					13													1
					13													0
					17													1
					19													1
					19													1
					19													1
					21													1
					21													1
					21													1
					21													1
					21													1
					21													1
					23													1
					23													1
					23													1
					23													1
					23													1
					23													1
					25													1
					25													1
					25													1
					25													1
					25													1
					25													1
					25													1
					27													1
					27													1
					27													1
					27													1
					29													1
					8														1
					8														0
					8														0
					8														0
					8														0
					8														0
					8														0
					8														0
					8														0
					8														0
					8														0
					8														0
					8														0
					8														0
					8														0
					8														0
					8														0
					8														0
					8														0
					8														0
					8														0
					8														0
					8														0
					8														0
					8														0
					8														0
					8														0
					8														0
					8														0
					8														0
					8														0
					8														0
					11														1
					11														1
					13														1
					13														1
					13														1
					13														1
					13														1
					13														1
					15														1
					15														1
					15														1
					15														1
					15														1
					17														1
					17														1
					17														1
					17														1
					17														1
					19														1
					19														1
					19														1
					19														1
					19														1
					19														1
					19														1
					21														1
					21														1
					21														1
					21														1
					21														1
					21														1
					21														1
					21														1
					21														1
					21														1
					21														1
					21														1
					23														1
					23														1
					23														1
					23														1
					23														1
					23														1
					25														1
					25														1
					25														1
					27														1
					27														1
					27														1
					27														1
					27														1
					27														1
					29														1
					29														1
					29														1
					31														1
					31														1
					31														1

## Sheet: Fig. 4e
neuronal polyQ			Muscle polyQ			Intestinal polyQ
Untreated	1-Undecene		Untreated	1-Undecene		Untreated	1-Undecene			Neuronal	p= 0.0000518
0.944392	0.821514		0.562306	0.640981		0.885542	1.11839
1.10317	0.873725		0.893693	0.808081		0.770793	0.788104			intestinal	p=0.0393
1.10927	0.782397		1.07943	1.08024		0.785828	1.10218
1.23423	0.830659		1.08594	0.807422		0.86483	0.961117			muscle	p = 0.00167
0.678833	0.689885		1.06637	0.59152		0.776855	0.814133
0.816869	1.20534		1.12728	0.796301		0.877144	1.14523
1.86709	1.00373		1.0186	0.667075		0.917002	1.04044
0.641661	0.901573		0.894601	0.629294		1.44172	0.972594
0.745649	0.929942		0.923257	0.639677		1.39873	1.11869
0.776411	1.24055		1.09957	0.906359		0.921699	1.10062
0.702597	0.607504		1.39319	1.09158		0.830676	1.11098
0.799219	0.721737		1.31082	0.651607		1.23049	0.864895
0.927218	0.826634		0.798759	0.942792		1.18465	1.27263
0.891868	0.771717		1.2656	0.866809		1.16407	0.966772
1.05525	1.02647		0.87829	0.865793		1.15269	0.596572
1.00533	0.992293		1.04281	1.25846		0.977961	0.799368
1.29681	0.782698		0.960201	1.05236		1.08813	0.651396
0.785093	1.09703		0.911081	1.00557		0.895275	0.644574
0.899329	0.706197		0.981352	0.740617		0.887994	0.881168
0.870411	0.684415		0.706837			1.31994	1.01839
0.75584	0.747818					1.25071	0.835472
0.753964	0.731953					1.14478	0.704275
1.36087	0.768517					0.971067	0.879439
0.988733	0.960993					0.963732	1.14621
1.24582	0.804765					1.0033	0.81506
1.20098	0.923778					1.04499	0.932227
0.869592	0.642292					1.16901	0.829604
1.21757	0.965662					0.691304	0.858259
1.29896	1.01054					0.67326	0.869547
1.15698	0.809873					0.737954	0.743951
	1.03924					0.816155	0.844479
	0.885423					0.872906	1.00543
	1.1526					1.01364	1.22599
	0.972212					1.06073	0.919149
	0.921506					1.11526	0.522369
	0.818112					0.866434	1.06122
	0.888555					0.864492	0.796252
	0.641963					1.08014	0.726545
	0.595615					1.43676
	0.564729					1.00139
	0.627131					1.053
	0.898763					0.950621
	0.766519					0.846372
	0.932257
	0.607245
	0.541232
	0.531244
	0.891534
	0.661424
	0.851481
	0.794565
	0.750333
	0.737294
	0.775853
	0.723105
	0.841879
	0.706019
	0.679809
	0.846101
	0.689914
	0.875103
	0.761195
	0.629129
	0.545697

## Sheet: Fig. 4f
Untreated	1-undecene
1.02213	1.18817		p = 0.4978
1.11982	0.965318
1.01687	0.759101
0.980454	0.867431
0.937396	1.01257
0.998545	1.11809
1.03831	0.888375
0.767999	1.04084
1.06582	0.922542
0.90841	1.1368
1.35761	1.01329
1.08835	0.986511
1.2407	0.92099
0.880861	1.03571
1.30801	1.27558
0.814018	1.2266
1.19162	0.854466
1.1041	0.81144
1.11641	1.14497
1.09076	0.955228
0.969642	1.28304
0.906596	1.06104
0.969728	0.852074
1.13771	1.01442
1.07826	1.07009
1.22849	0.82529
1.01988	1.22715
0.846131	0.942327
0.884279	1.0449
1.29252	1.03526
1.15716	0.810435
0.981425	1.00519
0.86248	1.00283
1.08384	1.18314
0.827398	0.862801
1.01675	0.817209
1.07634	1.03513
1.02344	0.833039
0.932444	0.737973
0.95634	0.824402
1.13155	1.03675
1.11858	1.30361
0.922975	0.847848
0.830035	1.00883
0.996037	0.843442
0.804035	0.861848
0.882394	0.801893
0.980375	1.05483
0.752902	0.995409
0.87708	0.9253
0.753271	0.854663
0.743752	0.968473
0.959245
0.869868
1.08571
1.13797
0.888937
0.874287
1.01271
0.917883
0.807146
1.10316
1.03039
0.948499
0.976315
1.18947
1.18995
0.977652
1.05654
0.917085
0.965137
