# Supplementary material for: Olfactory chemosensation extends lifespan through TGF-β signaling and UPR activation
Source: Nat Aging. 2023 Jul 27;3(8):938–47. doi: 10.1038/s43587-023-00467-1 (PMC10432268; doi:10.1038/s43587-023-00467-1)
Supplement: Source Data Extended Data Fig. 1 — Statistical Source Data. [file 43587_2023_467_MOESM7_ESM.xlsx]

## Sheet: Fig. S1b
N2	SJ4005
-0.423729	-0.339623	p = 0.4020
-0.581818	-0.545454
-0.140351	-0.0925926
-0.266667	-0.305085
-0.290909	-0.421053
-0.4	-0.535714
-0.45	-0.35			N2				SJ4005
-0.0677966	-0.433333			Test	Control	Total		Test	Control	Total
-0.0833333	-0.135593			16	37	60		12	41	60
-0.466667	-0.316667			14	35	57		12	37	60
-0.35	-0.483333			22	29	59		9	42	60
-0.368421	-0.416667			17	27	60		15	25	59
-0.118644	-0.55			13	37	60		18	30	60
-0.166667	-0.169491			15	39	60		4	34	56
-0.4	-0.2			8	35	60		4	25	60
				25	29	59		15	41	60
				20	25	60		19	27	59
				7	35	60		11	30	60
				12	37	59		11	29	53
				5	37	55		8	38	55
				20	28	57		21	26	54
				15	31	60		14	32	59
				17	33	55		6	30	57

## Sheet: Fig. S1c
Untreated	1-undecene
198	271	p = 0.3254
297	287					Worm	Day 1			Day 2			Day 3			Day 4			total
269	222						untreated	undecene		untreated	undecene		untreated	undecene		untreated	undecene		untreated	undecene
293	263					1	42	64		85	89		60	97		11	21		198	271
269	246					2	112	58		87	81		95	125		3	23		297	287
337	246					3	130	93		63	60		72	59		4	10		269	222
331	286					4	116	41		73	102		103	80		1	40		293	263
241	267					5	87	55		83	101		87	82		12	8		269	246
						6	132	68		109	95		96	62		0	21		337	246
						7	116	99		111	86		88	83		16	18		331	286
						8	72	61		101	93		68	108		0	5		241	267
