# Supplementary material for: Olfactory chemosensation extends lifespan through TGF-β signaling and UPR activation
Source: Nat Aging. 2023 Jul 27;3(8):938–47. doi: 10.1038/s43587-023-00467-1 (PMC10432268; doi:10.1038/s43587-023-00467-1)
Supplement: Source Data Extended Data Fig. 2 — Statistical Source Data. [file 43587_2023_467_MOESM8_ESM.xlsx]

## Sheet: Fig. S2a
Untreated	1-undecene
0.482139	0.655709	p = 0.9301
0.475563	0.750504
0.522867	0.821199
0.769557	0.883188
0.781145	0.98138
0.865509	1.41308
0.912806	1.31673
1.07038	1.15741
1.05197	0.972986
0.989144	1.07283
1.03125	1.05889
1.03779	0.997956
1.02837	0.882085
1.05792	0.951342
1.19043	1.01745
1.59331	0.926231
2.00298
1.13687

## Sheet: Fig. S2b
Untreated	1-undecene
1.14116	1.24038	p = 0.4823
0.774831	1.01943
1.4663	0.804012
1.63329	1.15304
1.56922	0.733968
0.885695	1.53011
0.679932	1.22941
0.675618	1.40688
1.58483	1.86998
1.59685	1.65959
0.693594	1.51125
0.760178	1.02707
0.964447	1.28998
1.55783	0.680431
1.36567	1.35255
1.22155	1.10356
1.62109	1.50025
1.07897	0.727158
0.684337	0.735592
0.528661	1.03837
0.62935	0.811536
0.801699	0.593615
1.50284	0.928078
0.531453	1.01581
0.596999	0.791568
0.57273	1.88704
0.945792	0.650388
0.668089	0.776926
1.14599	0.652965
0.792036	0.85956
0.715296	0.994399
0.613668	0.884887
	1.34335
	0.821991
	0.635052
	1.02915

## Sheet: Fig. S2c
Untreated	Undecene
1	2	p = 0.8504
2	1
1	1
1	1
1	1
1	1
1	1
1	1
1	1
1	1
1	1
1	1
1	1
	1
	1
	1
	1
