# Supplementary material for: Olfactory chemosensation extends lifespan through TGF-β signaling and UPR activation
Source: Nat Aging. 2023 Jul 27;3(8):938–47. doi: 10.1038/s43587-023-00467-1 (PMC10432268; doi:10.1038/s43587-023-00467-1)
Supplement: Source Data Extended Data Fig. 3 — Statistical Source Data. [file 43587_2023_467_MOESM9_ESM.xlsx]

## Sheet: Fig. S3a
zip-2 untreated	zip-2 1-undecene
1.30665	0.908802	p = 0.0005
1.00653	0.981815
1.24553	0.941434
0.681578	1.08338
1.50939	1.00369
0	1.4373
0.184771	1.55853
0.47844	3.26386
0.455259	4.06791
0.543921	1.6461
0.589658	0.277012
0.481395	1.3955
0.947672	1.29219
1.13938	5.63182
1.0533	0.986479
1.33885	1.16716
1.20244	1.6187
0.525465	1.35451
0.546429	0.748356
0.145721	0.992075
0	1.57122
0.276999	1.18996
0.995326	3.87409
1.03858	1.32265
1.58656	1.43003
0.853034	1.44174
0.877236	1.5572
0.84156	1.58004
0.787823	1.12325
1.05711	1.30678
1.90482	1.6116
1.50563	1.60745
1.47636	1.60136
1.22886	2.37493
1.19462	1.13681
0.58464	1.60148
0.829861	1.33201
0.722335	1.396
0.953498	2.90131
1.27019	1.70823
1.24888	0.711461
1.27478	0.923721
1.64302	3.00288
1.74731	0.737052
1.37572	1.59079
1.76875	1.62855
1.58394	1.60788
1.51619	1.23306
1.28115	1.32862
1.19285	1.81303
	1.59754
	1.11277
	0
	0.231833
	0.328047
	0.999086
	1.18952
	1.21634

## Sheet: Fig. S3b
Untreated	Undecene
0.574131	1.01523	p = 0.1254
0.762319	1.11142
1.03033	1.21263
0.934236	1.1631
0.830165	1.39406
0.878261	1.28682
0.875907	1.13588
0.994407	0.774343
0.944777	0.657276
0.896885	0.967034
1.00812	1.14642
0.847459	1.57519
1.12191	1.10313
1.0641	0.911263
1.27817	1.02772
1.29137	1.06036
0.831495	1.00439
1.05233	1.16443
1.14576
1.2839
1.18014
1.08804
1.08579

## Sheet: Fig. S3c
Untreated	1-undecene
0.812128	1.02808	p <0.0001
0.952166	0.937466
0.868158	1.00116
1.03176	1.15954
0.968746	1.18465
1.13517	0.997134
0.902691	0.971734
1.03625	1.65125
0.884786	1.06683
0.819647	1.32521
1.20137	1.15361
0.932477	1.3558
0.883484	1.2613
0.890111	1.19111
1.07803	1.41501
0.975855	2.2012
1.00497	1.23104
1.0481	2.04107
0.991519	1.25258
1.04492	1.36189
1.079	1.22376
1.09553	1.11922
0.97559	2.05943
0.989181	1.2855
0.837624	1.42212
0.885533	1.22574
0.871628	1.32442
0.773184	1.82738
0.908836	1.49815
0.850108	1.48889
0.939128	1.38281
0.904113	1.09546
0.997471	1.60115
0.947973	2.40127
0.944767	1.37719
0.909366	1.38406
1.00489	1.24191
0.892835	1.44744
0.867145	1.57028
1.14867	1.4926
1.08591	1.41886
1.12351	1.20694
1.18963	1.68809
1.25583	1.20915
1.05846	1.11859
1.19874	1.208
1.08924	1.13592
1.1392	1.17508
1.08283
1.1138
1.13724
1.1404
1.03078
1.0695

## Sheet: Fig. S3e
N2 L4440	N2 pdi-2			unc-13 L4440	unc-13 pdi-2
0.927626	1.9104	p <0.0001		0.689009	1.24918	p = 0.0054
1.21401	1.98282			0.747327	1.07242
1.02716	1.96862			0.931453	1.53438
0.946224	1.43393			1.05049	1.73348
0.956395	1.64372			0.977723	2.92386
0.688858	2.04823			0.958093	1.43185
1.00312	3.25789			1.17235	2.31877
1.009	1.94615			1.01458	1.16278
1.30309	2.7244			0.817725	1.32873
0.835031	2.04119			1.38277	2.35139
1.08948	2.35845			1.25848
	1.51932
	1.89679
