# Supplementary material for: Olfactory chemosensation extends lifespan through TGF-β signaling and UPR activation
Source: Nat Aging. 2023 Jul 27;3(8):938–47. doi: 10.1038/s43587-023-00467-1 (PMC10432268; doi:10.1038/s43587-023-00467-1)
Supplement: Source Data Extended Data Fig. 4 — Statistical Source Data. [file 43587_2023_467_MOESM10_ESM.xlsx]

## Sheet: Fig. S4a
N2	odr-3(rms26)
-0.423729	-0.0166667	p <0.0001
-0.581818	-0.134615
-0.140351	0.0357143			N2				odr-3
-0.266667	-0.0784314			Test	Control	Total		Test	Control	Total
-0.290909	-0.1			16	37	60		22	22	54
-0.4	-0.157895			14	35	57		25	21	56
-0.45	-0.0545455			22	29	59		18	25	57
-0.0677966	-0.0517241			17	27	60		20	27	56
-0.0833333	0.101695			13	37	60		17	24	51
-0.466667	-0.2			15	39	60		15	24	57
-0.35	0			8	35	60		23	26	55
-0.368421	0.0714286			25	29	59		19	22	58
-0.118644	-0.122807			20	25	60		28	22	59
-0.166667	-0.125			7	35	60		22	34	60
-0.4	-0.137255			12	37	59		19	20	60
				5	37	55		16	23	52
				20	28	57		21	19	56
				15	31	60		18	22	51
				17	33	55		22	28	60

## Sheet: Fig. S4b
Untreated	1-undecene
1.48172	1.09228		p = 0.0054
1.01481	2.00404
0.905395	1.58266
1.05328	1.10661
0.759949	2.14598
0.78422	1.10493
1.14446	2.56817
1.06051	2.13542
1.3049	0.980425
0.765318	0.940492
0.750676	1.45665
0.908545	0.913514
1.13226	1.17241
0.838662	0.787503
1.27358	1.43131
0.906948	1.42413
1.0062	1.02213
1.09162	1.11926
0.904241	0.824064
0.987435	1.45807
0.813549	0.796377
1.67231	0.90047
0.933459	0.61852
0.708902	1.1254
1.32946	1.11218
0.826926	0.892771
1.08188	1.27631
1.08658	1.32117
0.861047	1.15092
0.611154	1.12394
	1.49576
	1.18663

## Sheet: Fig. S4c
Untreated	1-undecene
0.574131	1.01523	p <0.0001
0.762319	1.11142
1.03033	1.21263
0.934236	1.1631
0.830165	1.39406
0.878261	1.28682
0.875907	1.13588
0.994407	0.774343
0.944777	0.657276
0.896885	0.967034
1.00812	1.14642
0.847459	1.57519
1.12191	1.10313
1.0641	0.911263
1.27817	1.02772
1.29137	1.06036
0.831495	1.00439
1.05233	1.16443
1.14576	1.98584
1.2839	2.32632
1.18014	2.16794
1.08804	1.97944
1.08579	2.17102
0.956999	1.89688
0.815401	1.90328
0.880699	1.93396
0.794299	1.22559
0.890183	1.17305
1.04734	1.32968
0.794488	1.25224
0.962785	1.34604
0.745882	1.4121
0.884967	1.20667
1.11937	1.27221
1.19074	1.22322
1.15408	1.33632
1.08978	1.26007
1.19605
1.15218
1.09694
1.09272
1.13511

## Sheet: Fig. S4d
tdc-1 untreated	tdc-1 1-undecene
1.19489	0.977189	p <0.0001
0.916498	1.67241
1.01918	1.8996
1.10101	1.9484
0.933257	1.82629
1.03914	2.39649
1.0521	0.995885
0.995859	1.43909
1.24344	1.30519
0.976644	1.68692
0.9338	1.73292
0.741344	1.92658
0.852677	2.11267
1.33	1.74572
0.901279	1.36174
1.38861	1.40526
1.4755	1.25794
1.02018	2.56988
1.09322
1.17414
1.05848
0.959785
0.958742
0.913378
0.677515
0.711937
0.801988
0.807051
1.37488
0.779458
0.877244
0.696764

## Sheet: Fig. S4e
Untreated	1-undecene
0.890685	1.30397	p = 0.0120
1.7136	1.07214
1.02418	1.24909
1.0901	3.19558
1.23798	3.11352
0.877522	1.43064
0.702218	4.10167
0.508752	2.4057
0.721507	1.64553
1.46517	1.16653
0.768302
