# Supplementary material for: Olfactory chemosensation extends lifespan through TGF-β signaling and UPR activation
Source: Nat Aging. 2023 Jul 27;3(8):938–47. doi: 10.1038/s43587-023-00467-1 (PMC10432268; doi:10.1038/s43587-023-00467-1)
Supplement: Source Data Extended Data Fig. 6 — Statistical Source Data. [file 43587_2023_467_MOESM11_ESM.xlsx]

## Sheet: Fig. S6a
N2	daf-7
-0.360656	-0.116667		p = 0.0013
-0.258621	-0.133333
-0.316667	0.0338983					N2					daf-7
-0.233333	-0.116667						Test	Control	Total			Test	Control	Total
-0.1	-0.283333						22	20	60			14	24	59
-0.233333	-0.135593						10	32	60			20	22	60
-0.25	-0.2						6	28	59			13	27	60
-0.3	-0.0666667						14	22	59			16	24	59
-0.283333	0.05						6	34	60			19	24	58
-0.3	-0.192983						14	28	60			18	26	59
0.0333333	-0.169491						8	23	60			12	24	60
-0.366667	-0.0333333						12	30	60			16	20	60
-0.372881	-0.233333						15	32	60			22	19	60
-0.135593	-0.135593						7	25	60			14	25	57
-0.466667	-0.0862069						7	29	61			16	23	60
							5	20	58			14	22	60
							12	31	60			20	18	59
							8	22	60			15	22	60
							19	25	60			10	27	60
