# Supplementary material for: Olfactory chemosensation extends lifespan through TGF-β signaling and UPR activation
Source: Nat Aging. 2023 Jul 27;3(8):938–47. doi: 10.1038/s43587-023-00467-1 (PMC10432268; doi:10.1038/s43587-023-00467-1)
Supplement: Source Data Extended Data Fig. 7 — Statistical Source Data. [file 43587_2023_467_MOESM12_ESM.xlsx]

## Sheet: Fig. S7c
Untreated	1-undecene
80	111		p = 0.0354
113	109
80	148
109	109
114	88
116	119
88	72
92	115
133	89
146	102
100	94
91	65
103	103
119	60
124	62
97	87
107	67
93	41
91	52
103

## Sheet: Fig. S7d
Day 1				Day 5				Day 1				Day 5
Untreated	1-undecene			Untreated	1-undecene			Untreated	1-undecene			Untreated	1-undecene
41	48			11	39			1.0675	1.24976	p = 0.1781		0.286403	1.01543	p = 0.0138
38	30			10	10			0.989392	0.781099			0.260366	0.260366
36	46			6	23			0.937319	1.19769			0.15622	0.598843
46	44			4	9			1.19769	1.14561			0.104147	0.23433
43	43			10	22			1.11958	1.11958			0.260366	0.572806
32	49			4	11			0.833173	1.2758			0.104147	0.286403
34	41			22	18			0.885246	1.0675			0.572806	0.46866
38	38			16	12			0.989392	0.989392			0.416586	0.31244
38	43			17	25			0.989392	1.11958			0.442623	0.650916
44	46			20	15			1.14561	1.19769			0.520733	0.39055
36	36			3	31			0.937319	0.937319			0.0781099	0.807136
43	46			23	28			1.11958	1.19769			0.598843	0.729026
29	39			22	12			0.755063	1.01543			0.572806	0.31244
42	43			8	21			1.09354	1.11958			0.208293	0.54677
49	36			9	9			1.2758	0.937319			0.23433	0.23433
35	36			2	1			0.911283	0.937319			0.0520733	0.0260366
45	36			1	27			1.17165	0.937319			0.0260366	0.702989
36	44			1	15			0.937319	1.14561			0.0260366	0.39055
40	30			4	2			1.04147	0.781099			0.104147	0.0520733
32	34			24	1			0.833173	0.885246			0.624879	0.0260366
35	37			1	12			0.911283	0.963356			0.0260366	0.31244
39	36			1	14			1.01543	0.937319			0.0260366	0.364513
36	41			5	2			0.937319	1.0675			0.130183	0.0520733
40	50			12	31			1.04147	1.30183			0.31244	0.807136
34	32			13	20			0.885246	0.833173			0.338476	0.520733
33	38			8	5			0.859209	0.989392			0.208293	0.130183
43	49			3	12			1.11958	1.2758			0.0781099	0.31244
Average
38.4074
